# Supplementary material for: Neuronal XBP-1 Activates Intestinal Lysosomes to Improve Proteostasis in C. elegans
Source: Curr Biol. 2019 Jul 22;29(14):2322–2338.e7. doi: 10.1016/j.cub.2019.06.031 (PMC6658570; doi:10.1016/j.cub.2019.06.031)
Supplement: Table S1. Survival Information for Lifespan Experiments, Related to Figures 4 and 5 [file mmc2.xlsx]

## Sheet: Lifespan data
Strain	RNAi	Median lifespan (days)	Control	RNAi	Median lifespan (days)	P value (Mantel-Cox)
rab-3p::xbp-1s	lmp-1	21	rab-3p::xbp-1s	Vector	23	<0.0001
rab-3p::xbp-1s	lmp-1	23	rab-3p::xbp-1s	Vector	25	0.0385
rab-3p::xbp-1s	lmp-1	26	rab-3p::xbp-1s	Vector	29	0.0034
rab-3p::xbp-1s	lmp-1	21	rab-3p::xbp-1s	Vector	25	<0.0001
rab-3p::xbp-1s	lmp-1	20	rab-3p::xbp-1s	Vector	24	0.0001
N2	lmp-1	21	N2	Vector	19	0.886
N2	lmp-1	21	N2	Vector	21	0.0857
N2	lmp-1	18	N2	Vector	18	0.5648
rab-3p::xbp-1s	cup-5	23	rab-3p::xbp-1s	Vector	25	0.0004
rab-3p::xbp-1s	cup-5	21	rab-3p::xbp-1s	Vector	25	0.0015
rab-3p::xbp-1s	cup-5	21	rab-3p::xbp-1s	Vector	23	<0.0001
N2	cup-5	17	N2	Vector	17	0.1087
N2	cup-5	21	N2	Vector	21	0.095
rab-3p::xbp-1s	asp-3	23	rab-3p::xbp-1s	Vector	25	0.0004
rab-3p::xbp-1s	asp-3	23	rab-3p::xbp-1s	Vector	25	0.0006
rab-3p::xbp-1s	asp-3	23	rab-3p::xbp-1s	Vector	25	0.0005
N2	asp-3	17	N2	Vector	17	0.184
N2	asp-3	21	N2	Vector	21	0.9913
rab-3p::xbp-1s	vha-18	21	rab-3p::xbp-1s	Vector	25	<0.0001
rab-3p::xbp-1s	vha-18	23	rab-3p::xbp-1s	Vector	25	0.0374
N2	vha-18	17	N2	Vector	17	0.8118
N2	vha-18	21	N2	Vector	21	0.0814
rab-3p::xbp-1s	xbp-1	20	rab-3p::xbp-1s	Vector	25	<0.0001
rab-3p::xbp-1s	xbp-1	19	rab-3p::xbp-1s	Vector	26	<0.0001
rab-3p::xbp-1s	xbp-1	18	rab-3p::xbp-1s	Vector	24	<0.0001
rab-3p::xbp-1s	xbp-1	16	rab-3p::xbp-1s	Vector	25	<0.0001
rab-3p::xbp-1s	xbp-1	21	rab-3p::xbp-1s	Vector	25	<0.0001
rab-3p::xbp-1s	xbp-1	19	rab-3p::xbp-1s	Vector	26	<0.0001
rab-3p::xbp-1s	xbp-1	19	rab-3p::xbp-1s	Vector	25	<0.0001
rab-3p::xbp-1s	bec-1	26	rab-3p::xbp-1s	Vector	25	<0.0001
rab-3p::xbp-1s	bec-1	29	rab-3p::xbp-1s	Vector	26	<0.0001
rab-3p::xbp-1s	bec-1	22	rab-3p::xbp-1s	Vector	24	0.1855
rab-3p::xbp-1s	bec-1	22	rab-3p::xbp-1s	Vector	25	0.8976
rab-3p::xbp-1s	vps-34	25	rab-3p::xbp-1s	Vector	25	0.0976
rab-3p::xbp-1s	vps-34	24	rab-3p::xbp-1s	Vector	26	0.0505
rab-3p::xbp-1s	vps-34	24	rab-3p::xbp-1s	Vector	24	0.5181
rab-3p::xbp-1s	vps-34	25	rab-3p::xbp-1s	Vector	25	0.3234
rab-3p::xbp-1s	atg-13	26	rab-3p::xbp-1s	Vector	25	<0.0001
rab-3p::xbp-1s	atg-13	27	rab-3p::xbp-1s	Vector	25	<0.0001
rab-3p::xbp-1s	atg-13	25	rab-3p::xbp-1s	Vector	25	0.5082
rab-3p::xbp-1s	atg-18	25	rab-3p::xbp-1s	Vector	25	0.2608
rab-3p::xbp-1s	atg-18	25	rab-3p::xbp-1s	Vector	25	0.1527
rab-3p::xbp-1s	atg-18	25	rab-3p::xbp-1s	Vector	25	0.5922
rab-3p::xbp-1s	hlh-30	19	rab-3p::xbp-1s	Vector	24	<0.0001
rab-3p::xbp-1s	hlh-30	20	rab-3p::xbp-1s	Vector	25	<0.0001
rab-3p::xbp-1s	hlh-30	22	rab-3p::xbp-1s	Vector	26	<0.0001
rab-3p::xbp-1s	hlh-30	19	rab-3p::xbp-1s	Vector	25	<0.0001
rde-1(ne219); rab-3p::xbp-1s	Vector	25	rde-1(ne219)	Vector	15	<0.0001
rde-1(ne219); rab-3p::xbp-1s	Vector	23	rde-1(ne219)	Vector	13	<0.0001
rde-1(ne219); rab-3p::xbp-1s	xbp-1	25	rde-1(ne219); rab-3p::xbp-1s	Vector	25	0.2281
rde-1(ne219); rab-3p::xbp-1s	xbp-1	21	rde-1(ne219); rab-3p::xbp-1s	Vector	23	0.1596
rde-1(ne219); nhx-2p::rde-1; rab-3p::xbp-1s	Vector	22	rde-1(ne219); nhx-2p::rde-1	Vector	14	<0.0001
rde-1(ne219); nhx-2p::rde-1; rab-3p::xbp-1s	Vector	22	rde-1(ne219); nhx-2p::rde-1	Vector	18	<0.0001
rde-1(ne219); nhx-2p::rde-1; rab-3p::xbp-1s	Vector	22	rde-1(ne219); nhx-2p::rde-1	Vector	16	<0.0001
rde-1(ne219); nhx-2p::rde-1; rab-3p::xbp-1s	xbp-1	16	rde-1(ne219); nhx-2p::rde-1; rab-3p::xbp-1s	Vector	22	<0.0001
rde-1(ne219); nhx-2p::rde-1; rab-3p::xbp-1s	xbp-1	16	rde-1(ne219); nhx-2p::rde-1; rab-3p::xbp-1s	Vector	22	<0.0001
rde-1(ne219); nhx-2p::rde-1; rab-3p::xbp-1s	xbp-1	16	rde-1(ne219); nhx-2p::rde-1; rab-3p::xbp-1s	Vector	22	<0.0001
rde-1(ne219); nhx-2p::rde-1; rab-3p::xbp-1s	lmp-1	16	rde-1(ne219); nhx-2p::rde-1; rab-3p::xbp-1s	Vector	22	<0.0001
rde-1(ne219); nhx-2p::rde-1; rab-3p::xbp-1s	lmp-1	20	rde-1(ne219); nhx-2p::rde-1; rab-3p::xbp-1s	Vector	22	0.0437
rde-1(ne219); nhx-2p::rde-1; rab-3p::xbp-1s	lmp-1	18	rde-1(ne219); nhx-2p::rde-1; rab-3p::xbp-1s	Vector	22	<0.0001
rde-1(ne219); nhx-2p::rde-1; rab-3p::xbp-1s	asp-3	20	rde-1(ne219); nhx-2p::rde-1; rab-3p::xbp-1s	Vector	22	0.0003
rde-1(ne219); nhx-2p::rde-1; rab-3p::xbp-1s	asp-3	18	rde-1(ne219); nhx-2p::rde-1; rab-3p::xbp-1s	Vector	22	<0.0001
rde-1(ne219); nhx-2p::rde-1; rab-3p::xbp-1s	asp-3	18	rde-1(ne219); nhx-2p::rde-1; rab-3p::xbp-1s	Vector	22	<0.0001
rde-1(ne219); nhx-2p::rde-1; rab-3p::xbp-1s	vha-18	20	rde-1(ne219); nhx-2p::rde-1; rab-3p::xbp-1s	Vector	22	0.0474
rde-1(ne219); nhx-2p::rde-1; rab-3p::xbp-1s	vha-18	18	rde-1(ne219); nhx-2p::rde-1; rab-3p::xbp-1s	Vector	22	0.0043
rde-1(ne219); nhx-2p::rde-1; rab-3p::xbp-1s	vha-18	16	rde-1(ne219); nhx-2p::rde-1; rab-3p::xbp-1s	Vector	22	<0.0001
rde-1(ne219); nhx-2p::rde-1; rab-3p::xbp-1s	hlh-30	18	rde-1(ne219); nhx-2p::rde-1; rab-3p::xbp-1s	Vector	22	<0.0001
rde-1(ne219); nhx-2p::rde-1; rab-3p::xbp-1s	hlh-30	16	rde-1(ne219); nhx-2p::rde-1; rab-3p::xbp-1s	Vector	22	<0.0001
rde-1(ne219); nhx-2p::rde-1; rab-3p::xbp-1s	hlh-30	18	rde-1(ne219); nhx-2p::rde-1; rab-3p::xbp-1s	Vector	22	<0.0001
rde-1(ne219); mex-5p::rde-1; rab-3p::xbp-1s	Vector	25	rde-1(ne219); mex-5p::rde-1	Vector	22	<0.0001
rde-1(ne219); mex-5p::rde-1; rab-3p::xbp-1s	Vector	25	rde-1(ne219); mex-5p::rde-1	Vector	23	0.0175
rde-1(ne219); mex-5p::rde-1; rab-3p::xbp-1s	Vector	25	rde-1(ne219); mex-5p::rde-1	Vector	21	<0.0001
rde-1(ne219); mex-5p::rde-1; rab-3p::xbp-1s	Vector	23	rde-1(ne219); mex-5p::rde-1	Vector	19	<0.0001
rde-1(ne219); mex-5p::rde-1; rab-3p::xbp-1s	Vector	25	rde-1(ne219); mex-5p::rde-1	Vector	21	<0.0001
rde-1(ne219); mex-5p::rde-1; rab-3p::xbp-1s	xbp-1	17	rde-1(ne219); mex-5p::rde-1; rab-3p::xbp-1s	Vector	23	<0.0001
rde-1(ne219); mex-5p::rde-1; rab-3p::xbp-1s	xbp-1	18	rde-1(ne219); mex-5p::rde-1; rab-3p::xbp-1s	Vector	25	<0.0001
rde-1(ne219); mex-5p::rde-1; rab-3p::xbp-1s	xbp-1	16	rde-1(ne219); mex-5p::rde-1; rab-3p::xbp-1s	Vector	25	<0.0001
rde-1(ne219); mex-5p::rde-1; rab-3p::xbp-1s	lmp-1	19	rde-1(ne219); mex-5p::rde-1; rab-3p::xbp-1s	Vector	23	<0.0001
rde-1(ne219); mex-5p::rde-1; rab-3p::xbp-1s	lmp-1	23	rde-1(ne219); mex-5p::rde-1; rab-3p::xbp-1s	Vector	25	0.0014
rde-1(ne219); mex-5p::rde-1; rab-3p::xbp-1s	lmp-1	23	rde-1(ne219); mex-5p::rde-1; rab-3p::xbp-1s	Vector	25	0.0003
rde-1(ne219); mex-5p::rde-1; rab-3p::xbp-1s	asp-3	21	rde-1(ne219); mex-5p::rde-1; rab-3p::xbp-1s	Vector	23	0.0037
rde-1(ne219); mex-5p::rde-1; rab-3p::xbp-1s	asp-3	23	rde-1(ne219); mex-5p::rde-1; rab-3p::xbp-1s	Vector	25	0.0007
rde-1(ne219); mex-5p::rde-1; rab-3p::xbp-1s	vha-18	21	rde-1(ne219); mex-5p::rde-1; rab-3p::xbp-1s	Vector	23	<0.0001
rde-1(ne219); mex-5p::rde-1; rab-3p::xbp-1s	vha-18	23	rde-1(ne219); mex-5p::rde-1; rab-3p::xbp-1s	Vector	25	0.0014
rde-1(ne219); mex-5p::rde-1; rab-3p::xbp-1s	vha-18	23	rde-1(ne219); mex-5p::rde-1; rab-3p::xbp-1s	Vector	25	0.0003
rde-1(ne219); mex-5p::rde-1; rab-3p::xbp-1s	hlh-30	17	rde-1(ne219); mex-5p::rde-1; rab-3p::xbp-1s	Vector	23	<0.0001
rde-1(ne219); mex-5p::rde-1; rab-3p::xbp-1s	hlh-30	20	rde-1(ne219); mex-5p::rde-1; rab-3p::xbp-1s	Vector	25	<0.0001
rde-1(ne219); mex-5p::rde-1; rab-3p::xbp-1s	hlh-30	19	rde-1(ne219); mex-5p::rde-1; rab-3p::xbp-1s	Vector	25	<0.0001
rde-1(ne219); mex-5p::rde-1; rab-3p::xbp-1s	xbp-1 (from adult)	18	rde-1(ne219); mex-5p::rde-1; rab-3p::xbp-1s	Vector	25	<0.0001
rde-1(ne219); mex-5p::rde-1; rab-3p::xbp-1s	xbp-1 (from adult)	19	rde-1(ne219); mex-5p::rde-1; rab-3p::xbp-1s	Vector	23	<0.0001
rde-1(ne219); mex-5p::rde-1; rab-3p::xbp-1s	xbp-1 (from adult)	17	rde-1(ne219); mex-5p::rde-1; rab-3p::xbp-1s	Vector	23	<0.0001
rde-1(ne219); mex-5p::rde-1; rab-3p::xbp-1s	hlh-30 (from adult)	21	rde-1(ne219); mex-5p::rde-1; rab-3p::xbp-1s	Vector	25	<0.0001
rde-1(ne219); mex-5p::rde-1; rab-3p::xbp-1s	hlh-30 (from adult)	17	rde-1(ne219); mex-5p::rde-1; rab-3p::xbp-1s	Vector	23	<0.0001
rde-1(ne219); mex-5p::rde-1; rab-3p::xbp-1s	hlh-30 (from adult)	19	rde-1(ne219); mex-5p::rde-1; rab-3p::xbp-1s	Vector	23	<0.0001
