# Supplementary material for: Neuronal XBP-1 Activates Intestinal Lysosomes to Improve Proteostasis in C. elegans
Source: Curr Biol. 2019 Jul 22;29(14):2322–2338.e7. doi: 10.1016/j.cub.2019.06.031 (PMC6658570; doi:10.1016/j.cub.2019.06.031)
Supplement: Table S2. Oligonucleotides Used in This Study, Related to STAR Methods [file mmc3.xlsx]

## Sheet: Oligonucleotides
Gene	Forward/Reverse	Sequence	Source
asp-3	F	cagcggaccaatcgactc	Sigma
asp-3	R	tcagttggtccagtgagaagg	Sigma
Ab	F	ggttttgctggcactgttct	Sigma
Ab	R	tgtcggaattctgcatcg	Sigma
cdc-42	F	ctgctggacaggaagattacg	Sigma
cdc-42	R	ctcggacattctcgaatgaag	Sigma
cdr-1	F	gatttgcgaatcgtagagaaca	Sigma
cdr-1	R	gatttcctccccgaaaagaa	Sigma
dim-1	F	tcgacagagagtgaagaccttg	Sigma
dim-1	R	gaagtgtggggcctttcc	Sigma
elt-1	F	tgatgctcttcatatttcacaacc	Sigma
elt-1	R	tcaacgggttttccttcgta	Sigma
elt-2	F	ggcagtaaacggaggaatga	Sigma
elt-2	R	ggttgtcccaaagaagtgcta	Sigma
ges-1	F	gtatcggcttggattcatgg	Sigma
ges-1	R	gggtcaccaccaaaattttctat	Sigma
gly-19	F	gtacaaggatttgccacagg	Sigma
gly-19	R	tcaccaaccgcaatacagtac	Sigma
lipl-1	F	acggttatgttggctgtgct	Sigma
lipl-1	R	tccccatcgcatgattattt	Sigma
mig-6	F	caaaccggttcgattcagag	Sigma
mig-6	R	tgcttcaaccttgacactcg	Sigma
myo-3	F	tccggatccagaagatgg	Sigma
myo-3	R	accacggtcacctgttcg	Sigma
pmp-3	F	gttcccgtgttcatcactcat	Sigma
pmp-3	R	acaccgtcgagaagctgtaga	Sigma
rab-3	F	agaagtcgaatggcggctg	Sigma
rab-3	R	tccgattatcaggagcttgaac	Sigma
rgef-1	F	ggcttcgagcagtttcagtt	Sigma
rgef-1	R	taggggatgcttggacaaa	Sigma
sur-5	F	tggatggatgatgtataattgga	Sigma
sur-5	R	tgtgtctttgcagcgatttt	Sigma
unc-119	F	cgacgtggagcacaagact	Sigma
unc-119	R	ggtgcgatcgattgttgtt	Sigma
unc-52	F	tcaatcggtggtatggacaa	Sigma
unc-52	R	tgttccactcgagacccact	Sigma
unc-54	F	catcttgcgatatcgagcattac	Sigma
unc-54	R	agtagatttggtagaagatgtggtagc	Sigma
vha-18	F	aagcagaaaacgaggcagaa	Sigma
vha-18	R	cgtacacagccttttccttga	Sigma
vha-6	F	cctacaccatcaacgaccaat	Sigma
vha-6	R	caacgagggattgatttgga	Sigma
xbp-1s	F	cgtgcctttgaatcagcagtg	Sigma
xbp-1s	R	cgaggtgtccatcttcttgtt	Sigma
Y45F10D.4	F	gtcgcttcaaatcagttcagc	Sigma
Y45F10D.4	R	gttcttgtcaagtgatccgaca	Sigma
YFP	F	tatatcatggccgacaagca	Sigma
YFP	R	gttgtggcggatcttgaagt	Sigma
