# Supplementary material for: Neuronal XBP-1 Activates Intestinal Lysosomes to Improve Proteostasis in C. elegans
Source: Curr Biol. 2019 Jul 22;29(14):2322–2338.e7. doi: 10.1016/j.cub.2019.06.031 (PMC6658570; doi:10.1016/j.cub.2019.06.031)
Supplement: Data S1. Differentially Regulated Genes in the Intestine of rab-3p::xbp-1s;ges-1p::GFP Compared to ges-1p::GFP Animals, Related to Figure 3 [file mmc4.xlsx]

## Sheet: Upregulated 
Locus	Chromosome	Gene	Description (gene class)	Fold Change (log2)	p-value
Y37H2A.12b	V	Y37H2A.12		5.12938	0.0035971
K08E5.7	III	K08E5.7		5.01511	0.00419276
W08E12.2	IV	W08E12.2		4.96763	0.00474521
T18D3.13	X	T18D3.13		4.96604	0.000473328
C15H9.2	X	C15H9.2		4.54752	0.00166328
T06D10.6	I	T06D10.6		4.43986	0.000701606
C15A11.2.2	I	C15A11.2		4.39871	0.00914405
C18A3.20	II	C18A3.20		4.39274	0.000854324
C14C6.1	V	srx-7	Serpentine Receptor, class X	4.38681	0.00579745
R03H10.4	II	R03H10.4		4.33868	0.00876019
K09C8.9	X	K09C8.9		4.33496	0.00287862
C49A1.14	I	C49A1.14		4.31069	0.00767319
F47E1.1	X	F47E1.1		4.28719	0.0113586
F59C6.6	I	nlp-4	Neuropeptide-Like Protein	4.27087	0.0100741
F38A3.1	II	col-81	COLlagen	4.22054	0.00859898
K09H11.9	V	K09H11.9		4.14748	0.01611
K08C9.2	I	K08C9.2		4.11007	0.00860691
T24C2.4	X	fbxa-81	F-box A protein	4.10438	0.000571116
F53F4.16.2	V	F53F4.16		4.07291	0.0149171
F58F12.4	II	F58F12.4		4.06254	0.000516758
F46F5.6	II	F46F5.6		4.04988	0.000592524
Y35H6.3	X	Y35H6.3		4.04602	0.00495081
F21C3.2	I	tyr-3	Putative tyrosinase-like protein	4.03418	0.00512391
F59A6.2	II	F59A6.2		4.01498	0.0131642
C25H3.17	II	C25H3.17		3.99922	0.0191163
F21D9.4c	V	F21D9.4		3.99176	0.0126868
R07C3.10	II	fbxc-27	F-box C protein	3.95056	0.00341579
Y57A10C.10	II	Y57A10C.10		3.94503	0.0198309
T06G6.12	I	T06G6.12		3.94257	0.0041131
F35D2.15	II	F35D2.15		3.92419	0.000802854
F46F3.14	V	F46F3.14		3.90909	0.00182447
F07G11.8	V	srx-6	Serpentine Receptor, class X	3.87973	0.0173894
T06C12.14	V	T06C12.14		3.85627	0.0174724
C16C8.4	II	C16C8.4		3.8549	0.0144774
C36C5.8	V	srab-11	Serpentine Receptor, class AB (class A-like)	3.8436	0.00225002
R13H4.8	V	R13H4.8		3.83039	1.54685e-08
C33F10.1	II	C33F10.1		3.82258	0.0190585
F01G10.5	IV	F01G10.5		3.81537	0.0160483
C06A1.7	II	C06A1.7		3.80778	0.0184783
F01G10.4	IV	F01G10.4		3.7846	0.000854595
B0563.8	X	B0563.8		3.7628	0.0155388
F52F12.11	I	F52F12.11		3.72175	0.0179126
B0250.10	V	srbc-78	Serpentine Receptor, class BC (class B-like)	3.69692	0.000319987
T28A11.21	V	fbxa-64	F-box A protein	3.6712	0.0237772
R05H10.7	II	R05H10.7		3.66749	0.0276642
T13B5.5	II	lips-11	LIPaSe related	3.63461	0.0253109
ZK287.9	V	ZK287.9		3.61876	0.0284599
Y82E9BR.11	III	Y82E9BR.11		3.60441	0.0302302
K04C1.5	X	K04C1.5		3.60302	0.00472935
Y75B8A.23	III	Y75B8A.23		3.55857	0.00296272
T09E11.6	I	T09E11.6		3.54503	0.0197322
T28A11.16	V	T28A11.16		3.53559	0.0212022
F57B7.4	V	mig-17	ADAM family mig-17	3.53146	0.0306339
F26D11.12	V	F26D11.12		3.50791	0.0235618
ZK867.3	X	spp-22	SaPosin-like Protein family	3.50479	0.0336342
M151.2	II	M151.2		3.48936	0.0264939
K02E11.7	V	K02E11.7		3.48444	0.0247432
C36F7.22	I	C36F7.22		3.47435	0.0290079
R102.15	IV	R102.15		3.47089	0.0231334
F31F7.7	V	F31F7.7		3.46009	0.00310749
C35D10.11	III	msd-4	Major Sperm protein Domain containing	3.45724	0.0226202
R10D12.7	V	R10D12.7		3.45724	0.0155729
Y75B7AR.1	V	Y75B7AR.1		3.44767	0.0294127
C44C3.7	V	srw-139	Serpentine Receptor, class W	3.42506	0.0214559
F01E11.8	X	F01E11.8		3.42406	0.00756244
C14C10.7	V	ttr-43	TransThyretin-Related family domain	3.42023	0.0262261
C45H4.14a	V	C45H4.14		3.42023	0.0259752
T24D8.4	X	nlp-23	Neuropeptide-Like Protein	3.40668	0.0161793
C25G4.4	IV	gmeb-4	SAND doman containing (spe-44)	3.40559	0.0352986
F49A5.7	V	clec-33	C-type LECtin	3.40543	0.0358761
Y54E5B.3b	I	let-49	Mediator of RNA polymerase II transcription subunit 7	3.4052	0.00721918
F59H6.11	II	bath-5	BTB and MATH domain containing	3.40297	0.0376521
C18A3.16	II	C18A3.16		3.38076	0.0213177
R148.7	III	R148.7		3.38046	0.0397522
C28C12.2	IV	mesp-1	MEiotic SPindle	3.36794	0.00178499
F38E11.7	IV	wrt-3	WaRThog (hedgehog-like family)	3.35601	0.0368762
F35F10.9	V	srbc-1	Serpentine Receptor, class BC (class B-like)	3.35566	0.0302344
Y51H7C.3	II	Y51H7C.3		3.34544	0.00846839
Y54E10BR.2.3	I	Y54E10BR.2		3.33457	0.00904098
F47G4.5	I	F47G4.5		3.33217	0.0421605
F44E2.9	III	F44E2.9		3.32392	0.0316557
F58G6.8	IV	F58G6.8		3.31292	0.0353703
ZK809.13	IV	ZK809.13		3.29937	0.034084
Y97E10B.9	V	srsx-3	Serpentine Receptor, class SX	3.29937	0.00877757
C05D9.4	X	C05D9.4		3.29477	0.0342859
D2096.1	IV	D2096.1		3.2872	0.0302321
C46E10.5	II	fbxc-53	F-box C protein	3.27491	0.038137
C24H11.6	III	immp-1	Inner Mitochondrial Membrane Protease	3.26373	0.0374246
F23D12.6	X	fipr-3	FIP (Fungus-Induced Protein) Related	3.25628	0.04719
Y97E10B.7a	V	ncx-10	Na/Ca eXchangers	3.25124	0.00862723
F56H6.1	I	F56H6.1		3.2379	0.0428643
Y116A8A.6	IV	Y116A8A.6		3.23516	0.0432652
Y47H9C.10	I	fbxa-216	F-box A protein	3.23286	0.0388763
W04E12.1	V	fbxa-131	F-box A protein	3.22839	0.0193557
F56E10.7	V	F56E10.6		3.22524	0.022283
F56E10.6	V	F56E10.6		3.22524	0.0222694
T04A6.4	III	T04A6.4		3.21927	0.0150556
F22D6.9	I	F22D6.9	Serine/threonine-protein phosphatase	3.21317	0.011685
F49C12.4	IV	F49C12.4		3.20561	0.016531
Y102A5C.1	V	fbxa-206	F-box A protein	3.20115	0.00303938
F20B6.5	X	F20B6.5		3.19206	0.0328393
C50E10.1	II	C50E10.1		3.19206	0.0401625
Y38H6C.16	V	Y38H6C.16		3.18215	0.0360645
C54D2.18	X	C54D2.18		3.18094	0.0188174
B0047.1b	II	bath-20	BTB and MATH domain containing	3.17457	0.020032
F46C8.10	X	F46C8.10		3.17457	0.0001881
W10G6.4	X	21ur-12975		3.17457	0.000189608
F09D5.4	X	F09D5.4		3.16676	0.0407945
C46E10.10	II	srh-100	Serpentine Receptor, class H	3.16457	0.0350488
Y75B8A.16	III	Y75B8A.16		3.15704	0.0464442
F43C9.7	X	F43C9.7		3.15505	0.00014331
Y41D4B.20	IV	nhr-287	Nuclear Hormone Receptor family	3.14139	0.000545105
F55C5.1	V	ssp-35	Sperm Specific family, class P	3.1403	0.0202335
C08H9.14	II	C08H9.14	CHItinase-Like	3.13756	0.0405628
F07G6.2	X	F07G6.2		3.13708	0.0387004
F13A2.4	V	F13A2.4		3.13296	0.0200248
F20D6.9	V	F20D6.9		3.13159	0.000145815
C54F6.6	V	C54F6.6		3.12785	0.0178489
F15A4.7	II	srg-17	Serpentine receptor class gamma-17	3.12745	0.0470987
ZC513.8	V	col-43	COLlagen	3.12485	0.0362875
Y23H5A.4	I	Y23H5A.4		3.12422	0.0393137
F55C10.8	V	F55C10.8		3.1239	0.0357489
ZK792.10	IV	ZK792.10		3.11793	0.000483988
F32H2.7	I	F32H2.7		3.11391	0.0488693
K06B4.6.1	V	nhr-268	Nuclear hormone receptor family member	3.11059	0.0388932
E03H12.7	IV	E03H12.7		3.09978	0.0198966
K06H7.7	III	K06H7.7		3.09616	0.011909
R13D11.11	V	R13D11.11		3.09363	0.0379907
M18.1	IV	col-129	COLlagen	3.08805	0.00416685
C24H11.11	III	C24H11.12		3.08689	0.0394139
C24H11.12	III	C24H11.12		3.08689	0.0389512
T21B4.2	II	col-85	COLlagen	3.08229	0.0380295
K02E11.4	V	K02E11.4		3.08127	0.0156743
W01H2.7	X	W01H2.6		3.05372	0.000220313
W01H2.6	X	W01H2.6		3.05372	0.000219129
T21E8.6	X	T21E8.6		3.0454	0.0476526
C03G6.12	V	nhr-149	Nuclear Hormone Receptor family	3.04296	0.0408797
F41F3.4	V	col-139	COLlagen	3.0417	0.0097525
K06A5.3	I	K06A5.3		3.03623	0.0250293
T27B1.8	X	T27B1.8		3.03139	0.0467351
F54E4.15	X	F54E4.15		3.03025	0.000389147
C54G7.17	X	C54G7.17		3.03025	0.0290926
T02H6.5	II	T02H6.5		3.01895	0.0358288
ZK1053.1	I	ZK1053.1		2.99905	0.0237038
T05A7.7	II	T05A7.7		2.99729	0.0140813
C54G7.8	X	C54G7.8		2.97361	2.88941e-05
F23F12.12	III	F23F12.12		2.96784	0.00475147
C08G9.1	IV	C08G9.1		2.96658	0.00142021
Y18D10A.4	I	Y18D10A.4		2.96604	0.000358664
ZK546.4	II	ZK546.4		2.95797	0.00652841
T22B7.3	X	T22B7.3		2.95761	0.0011311
B0213.9	V	str-247	Seven TM Receptor	2.95515	0.0175809
F11A5.6	V	F11A5.6		2.95238	0.0224354
ZC334.13	I	ZC334.13		2.94257	0.0262365
T26H5.10	V	T26H5.10		2.94257	0.0266037
Y82E9BR.6	III	Y82E9BR.6		2.93423	0.047229
T07D3.1	II	fbxa-200		2.92127	0.0209969
M18.11	IV	M18.11		2.91537	0.00169809
ZC581.7	I	ZC581.7	Tyrosine-protein kinase	2.90821	0.0473713
Y106G6A.6	I	Y106G6A.6		2.89191	0.0468396
Y45F10B.8	IV	Y45F10B.8		2.89191	5.82872e-05
F14H12.2	X	F14H12.2		2.89191	0.00192892
F58G4.7	V	str-145	Seven TM Receptor	2.89191	0.0331462
C34E11.4	X	C34E11.4		2.89191	0.0105672
C16C8.18	II	C16C8.18		2.88661	0.0214132
T23F6.1	IV	T23F6.1		2.87973	0.0164349
B0222.14	V	B0222.14		2.87711	0.0351727
B0222.10	V	B0222.10		2.87711	0.035718
C04G6.10	II	C04G6.10		2.86656	0.0194647
T18D3.14	X	T18D3.14		2.86546	0.000340641
T01C3.12	V	T01C3.12		2.86158	0.0243492
C06B8.1	V	nhr-150	Nuclear hormone receptor family member	2.84748	0.049923
F52E1.16	V	F52E1.16		2.84124	0.000147952
F52E1.15	V	F52E1.16		2.84124	0.000111297
F52C6.10	II	bath-7	BTB and MATH domain containing	2.83526	3.59672e-05
T02B5.2	V	ocam-1	ONECUT (homeobox) Associated Motif containing	2.83526	3.27922e-05
T09B4.3a	I	T09B4.3		2.83043	0.0126729
T24C2.1	X	ram-5		2.82995	0.0215643
Y41D4B.12b	IV	set-23	Probable histone-lysine N-methyltransferase	2.82614	0.00220782
F19C7.5	IV	F19C7.5		2.81899	0.00739821
T05A6.18	II	T05A6.18		2.80806	0.0235121
Y6D1A.2	II	Y6D1A.2		2.79342	0.0366872
F26F2.13	V	F26F2.13		2.79342	1.17505e-05
T14F9.17	X	T14F9.17		2.78987	0.015942
M03F4.4	X	M03F4.4		2.78908	0.037582
T06G6.14	I	T06G6.14		2.7846	5.2062e-05
ZK617.10	IV	ZK617.10		2.7846	4.8143e-05
C27H6.12	V	C27H6.12		2.7846	0.00181175
T24E12.2	II	T24E12.2		2.77791	0.0249762
D1025.3	X	fbxa-141	F-box A protein	2.77674	0.00164773
C50F7.6	IV	C50F7.6	Protein C50F7.6 [Source:RefSeq peptide;Acc:NP_501262]	2.77427	0.00657891
F22B3.8	IV	F22B3.8	Tyrosine-protein kinase	2.75678	0.00960783
F49E11.6	IV	scl-11	SCP-Like extracellular protein	2.75356	0.033974
W04G5.16	I	W04G5.16		2.74759	8.65134e-06
T07C12.14	V	suds-3		2.72607	0.00723704
Y18D10A.26	I	Y18D10A.26		2.72038	0.0125198
Y7A9D.64	IV	Y7A9D.64		2.72038	0.0131524
C36B1.16	I	C36B1.16		2.72038	4.28758e-05
K04F1.12	V	irld-11	Insulin/EGF-Receptor L Domain protein	2.70711	0.0306642
Y4C6B.98	IV	Y4C6B.98		2.69692	0.00233577
W06A7.10	V	W06A7.10		2.69692	1.07222e-05
W06D12.8	V	W06D12.8		2.69692	1.05293e-05
W03G11.9	X	W03G11.9		2.69692	2.35419e-05
T06A4.7	I	T06A4.7		2.69209	0.0268205
F59D6.7	V	F59D6.7	Calcineurin-like EF-Hand Protein Family member	2.68567	0.0225485
F14E5.8	II	F14E5.8		2.68474	0.0154163
Y116A8C.14	IV	rom-3	RhOMboid (Drosophila) related	2.68429	0.0198098
ZK418.10	III	ZK418.10		2.68337	0.00332018
R01H10.6	III	bbs-5	Bardet-Biedl syndrome 5 protein homolog	2.68238	0.0144242
Y53H1A.7	I			2.67943	0.0482506
R03A10.1	X	R03A10.1	BLOC (Biogenesis of Lysosome-related Organelles Complex), blos-8	2.65991	0.0291029
K04G2.13	I	K04G2.15		2.65382	0.030578
K04G2.15	I	K04G2.15		2.65382	0.0305394
R08A2.1	V	R08A2.1		2.65222	0.0351553
Y105C5A.508	IV	Y105C5A.508		2.64625	5.04295e-05
T16A9.6	V	T16A9.6		2.64625	8.5029e-05
T28B8.6	I	T28B8.6		2.64028	0.0193206
M04B2.2	IV	M04B2.2		2.6346	0.00318445
F42D1.11	X	F42D1.11		2.6327	0.0169651
F53A2.2	III	sdz-20	SKN-1 Dependent Zygotic transcript	2.62185	0.017243
K07C6.3	V	cyp-35B2	CYtochrome P450 family	2.61416	0.0135719
ZK177.2	II	ZK177.2		2.60924	0.0106744
F56F3.9	III	F56F3.9		2.60924	0.0292502
Y23H5A.9	I	Y23H5A.9		2.60924	1.39226e-05
T16A1.4	II	T16A1.4		2.60924	1.32785e-05
R01E6.12	X	R01E6.12		2.60924	4.43945e-05
ZK1307.2	II	ZK1307.2		2.60924	0.0034574
Y113G7A.14	V	Y113G7A.14		2.60924	0.029985
Y97E10B.4	V	srsx-7	Serpentine Receptor, class SX	2.60441	0.0470117
F41G4.3a	X	sto-5	STOmatin	2.60124	0.00318363
C38C3.3b	V	C38C3.3		2.5898	0.039168
Y7A9D.63	IV	Y7A9D.63		2.58961	6.72127e-05
F45E4.8.1	IV	nlp-20	Neuropeptide-Like Protein	2.58681	0.000306642
F56C4.1	IV	F56C4.1		2.58204	0.0436769
Y38F1A.7	II	Y38F1A.7		2.58175	0.0430253
R155.6	III	R155.6		2.57168	0.0297762
C25D7.17	V	C25D7.17		2.56771	0.0288246
Y57E12AR.1	V	Y57E12AR.1		2.56108	0.0455601
T14G12.10	X	T14G12.10		2.55857	0.0448577
C46C2.12	IV	C46C2.12		2.55857	0.0365377
C46C2.11	IV	C46C2.11		2.55857	0.0365686
F46F6.7	X	F46F6.7		2.5526	1.07824e-05
F28F8.1	V	acr-18	AcetylCholine Receptor	2.54983	0.0130106
R53.5	II	R53.5		2.54575	0.000470962
ZC116.2	V	cyc-2.2	Probable cytochrome c 2.2	2.54042	0.0460719
ZK105.6	V	ZK105.6		2.53894	0.00353107
F35E8.11	V	cdr-1	CaDmium Responsive	2.53829	0.0320537
F15D4.6.2	II	F15D4.6		2.53479	0.0119746
K08D8.9	IV	K08D8.9		2.53411	0.031584
F38B2.7	X	F38B2.7		2.52539	0.0236311
Y53F4B.7	II	Y53F4B.7		2.52539	0.0210049
C18A3.13	II	C18A3.13		2.52539	2.78998e-05
Y51H4A.241	IV	21ur-2983		2.52539	2.4141e-05
T18D3.10	X	T18D3.10		2.52539	0.0142141
C55B7.13	I	C55B7.13		2.52539	0.00560078
C33F10.11b.2	II	C33F10.11		2.52539	9.14556e-06
W05E7.1	IV	grd-3	GRounDhog (hedgehog-like family)	2.51978	0.00422742
ZK228.7	V	srh-179	Serpentine Receptor, class H	2.51121	0.000107227
T28C12.13	V	T28C12.13		2.50791	0.00474783
Y54G2A.47	IV	Y54G2A.47	PUD-Like protein	2.50193	0.0211278
C17C3.24.2	II	C17C3.24		2.50193	0.0171807
F46C8.9	X	F46C8.9		2.50193	7.25896e-06
F47C8.5	X	F47C8.5		2.50193	1.82612e-06
F43D2.12	V	F43D2.12		2.48838	0.026969
F54E4.9	X	F54E4.9		2.48444	0.0362065
F31E8.11	II	F31E8.11		2.48042	0.0158684
C01A2.7b	I	nlp-38	Neuropeptide-Like Protein	2.47952	0.000962239
R11D1.13	V	R11D1.13		2.47473	0.00864379
B0462.5	V	B0462.5		2.4735	0.0375117
T25E4.1	II	T25E4.1		2.46634	2.8411e-05
M199.8	IV	M199.8		2.46492	0.0448214
F10C2.11	V	F10C2.11		2.46293	0.0382304
B0457.17	II	B0457.17		2.45724	0.00554139
K04B12.8	II	K04B12.8		2.45126	0.0080014
C47A4.1	IV			2.45126	2.38664e-05
F42D1.8	X	F42D1.8		2.45126	0.0150451
K10D6.13	V	K10D6.13		2.45126	0.00566367
F59A1.16	V	F59A1.16		2.45126	0.0274332
C47B2.6a	I	gale-1	UDP-GALactose 4-Epimerase	2.45122	6.136e-08
H13J03.1	X	H13J03.1		2.44989	0.0474807
ZK455.6.2	X	nhr-33	Nuclear Hormone Receptor family	2.44295	0.0371097
C01G12.6	II	nspb-10	Nematode Specific Peptide family, group B	2.43772	0.016879
Y113G7B.3	V	fbxa-115	F-box A protein	2.43294	0.0040502
C46F4.1b.1	X	egl-6		2.42643	0.0411105
C36A4.5	III	C36A4.5	Microtubule-Associated Protein Homolog(maph-1.3)	2.42151	0.017997
Y46C8AL.8	IV	clec-74	C-type LECtin	2.41513	0.0315515
K02E2.6.2	V	K02E2.6		2.40201	0.00250676
K02A11.8	I	K02A11.8		2.4006	0.000151756
ZK507.1	III	ZK507.1	Putative serine/threonine-protein kinase	2.39587	0.0445051
K01A11.2	III	K01A11.2		2.39356	0.0179299
T12G3.10	IV	T12G3.10		2.38705	0.00326974
C37A2.9	I	C37A2.9		2.38705	0.00310263
Y105C5A.1273	IV	Y105C5A.1273		2.38705	0.00302136
T03F7.10	V	T03F7.10		2.38705	0.0030049
F42G8.7	IV	F42G8.7		2.37902	1.33003e-05
C51E3.6	V	C51E3.6		2.37822	0.0059111
C16C8.14	II	C16C8.14		2.36956	0.0466299
F44A6.4	X	F44A6.4		2.36785	0.04256
Y119D3A.3	III	fbxa-35	F-box A protein	2.36359	8.71376e-06
H13J03.2	X	H13J03.2		2.36359	0.0143559
T06G6.13	I	T06G6.13		2.36359	1.23562e-05
C09G12.11	IV	srz-82	Serpentine Receptor, class Z	2.36359	0.0201254
B0334.10	II	B0334.10		2.36359	0.00346397
K10D6.12	V	K10D6.12		2.36359	0.00321384
ZK1251.14	IV	ZK1251.14		2.36359	4.72744e-05
Y37H2A.7	V	Y37H2A.7		2.35875	6.27611e-06
B0454.2	II	sri-31	Serpentine Receptor, class I	2.35847	0.00635919
C30C11.8	III	C30C11.8		2.35761	3.57182e-05
C24A11.1	I	C24A11.1		2.34856	0.020539
C29F5.2	II	sdz-3	SKN-1 Dependent Zygotic transcript	2.34395	0.030065
ZK682.12	V	ZK682.12		2.33041	0.00753875
Y54G2A.3a	IV	Y54G2A.3		2.32747	0.00395398
F32A11.2	II	hpr-17	Homolog of S. Pombe Rad	2.3269	0.0233868
R05H11.5	III	R05H11.5		2.31292	0.00551661
C09D8.6	II	C09D8.12		2.31292	9.15431e-06
F40H3.11	II	F40H3.11		2.31292	0.00314829
R13H9.2	IV	msp-57	Major sperm protein 55/57	2.31292	0.00549474
H01G02.9	IV	H01G02.9		2.31292	0.00271236
Y38A10A.11	V	Y38A10A.11		2.30694	0.025895
F43C9.5	X	F43C9.5		2.30694	0.00191507
Y55D5A.8	III	Y55D5A.8		2.30694	0.000235073
C52D10.113	IV	21ur-8554		2.30694	0.000238215
W01H2.10	X	W01H2.10		2.30694	0.00024289
C40H5.14	X	C40H5.14		2.29937	0.0184573
W09G10.6	II	clec-125	C-type LECtin	2.29517	0.0248965
T06E4.10	V	T06E4.10		2.28548	0.0227508
C39D10.3a	X	C39D10.3		2.27983	0.00451963
F10G2.9	V	nhr-263	Nuclear Hormone Receptor family	2.27591	0.00928074
F28B4.8	X	F28B4.8		2.27591	0.0108532
M04D8.3	III	ins-23	Probable insulin-like peptide alpha-type 3	2.25628	0.000302551
K09H11.7	V	K09H11.7		2.25628	8.11491e-05
H05G16.3	X	H05G16.3		2.25628	0.000139429
W01C8.12	X	W01C8.12		2.25628	0.000331253
AC3.1	V	sri-20	Serpentine Receptor, class I	2.25628	0.0114859
F14D12.13	X	F14D12.13		2.25628	0.0120018
F14D12.7	X	F14D12.7		2.25628	0.0119704
F54C8.2	III	cpar-1	Histone H3-like centromeric protein cpar-1	2.248	0.00698252
F54F3.3	V	lipl-1	Lipase	2.24161	0.0222262
F52E1.2	V	F52E1.2		2.23228	0.0264031
F40E3.2	I	mage-1	Melanoma-Associated-antiGEn homolog	2.2309	0.00727875
K07F5.1	IV	msp-81	Major sperm protein	2.22524	0.0127575
C55B6.7	X	C55B6.7		2.21927	6.8116e-05
F46F6.5	X	F46F6.5		2.21927	6.83168e-05
F46G11.4	X	F46G11.4		2.21268	0.024092
Y62F5A.9	II	Y62F5A.9		2.21188	0.0136036
F57G9.1	II	sre-31	Serpentine receptor class epsilon	2.20561	0.0383158
W09C2.9	IV	W09C2.9		2.20561	0.000234611
F48C11.1	X	gpa-6	Guanine nucleotide-binding protein alpha-6 subunit	2.20538	0.0111533
F47H4.4	V	fbxa-185	F-box A protein	2.20315	0.0152384
K08A8.16	X	K08A8.16		2.20078	0.0387288
F26D10.13	IV			2.19206	0.0237863
F47C8.6	X	F47C8.6		2.19206	0.000202294
Y116A8C.43	IV	Y116A8C.43		2.19206	0.0119356
F28C6.2	II	F28C6.2	AP-2 Transcription Factor family	2.19173	0.0118857
C01A2.3.1	I	C01A2.3	OXA mitochondrial inner membrane insertase homolog (oxa-1)	2.19034	0.0190067
C54G7.12	X	C54G7.12		2.18812	0.0448278
F13G11.t1	IV	F13G11.t1		2.18812	0.0451785
ZK809.2.2	IV	acl-3	ACyLtransferase-like	2.17955	0.00192027
T01B7.10	II	T01B7.10		2.17851	0.043534
T05B4.11	V	phat-5	PHAryngeal gland Toxin-related	2.17608	2.55773e-06
C09B8.17	X	C09B8.17		2.17457	0.0407147
F58F12.9	II	F58F12.9		2.1686	0.0232604
ZK632.17	III	ZK632.17		2.1686	0.0122589
F41C3.1	II	F41C3.1		2.1686	0.000257658
F33D11.1	I	F33D11.1		2.1686	0.0122858
C34B2.12	I	C34B2.12		2.1686	0.000597192
C16C4.18	II	C16C4.18		2.1686	0.000542401
K03H9.1	II	K03H9.1		2.1686	0.0446146
C05D2.12	III	C05D2.13		2.1686	0.000468814
C05D2.13	III	C05D2.13		2.1686	0.000434675
Y105C5B.1309	IV			2.1686	0.000353307
F46C8.11	X	F46C8.11		2.1686	0.0118369
ZK678.3	X	ZK678.3		2.1686	0.0113481
Y54E10A.4b	I	fog-1	Feminization Of Germline	2.16199	0.00109121
Y116F11B.9a	V	Y116F11B.9		2.15767	0.0246587
Y48G1C.13	I	Y48G1C.13		2.15494	0.000183735
C31H1.84	IV	21ur-8742		2.15494	4.17158e-05
D2096.6	IV	D2096.6		2.14887	3.27595e-05
F35A5.3	X	abu-10	Activated in Blocked Unfolded protein response	2.13452	0.00101502
F36A2.10.1	I	F36A2.10		2.13358	0.0326518
ZK1053.2	I	ZK1053.2		2.12962	0.0325071
T02B11.3a.2	V	T02B11.3		2.12694	0.000619644
C06A1.2b	II	C06A1.2		2.12691	0.0142637
F25H9.1	V	lurp-2	LU (Ly6 Urokinase plasminogen) domain Receptor-related Protein	2.12675	0.0466903
F18C5.1	II	sra-27	Serpentine receptor class alpha	2.11793	0.0142412
F37C12.14	III	F37C12.14		2.11793	0.000346603
Y73B6BL.282	IV	Y73B6BL.284		2.11793	0.0141622
Y73B6BL.284	IV	Y73B6BL.284		2.11793	0.0142224
T12A7.11	IV	T12A7.11		2.11793	0.014362
ZK1290.22	II	ZK1290.22		2.11793	0.00177704
F44F4.13	II	sra-11	Serpentine receptor class alpha	2.11793	0.00208211
C24D10.9	IV	C24D10.9		2.11793	4.57211e-05
W02F12.10	V	W02F12.10		2.11793	3.98582e-05
Y105C5B.19	IV	Y105C5B.19	Major sperm protein	2.11273	0.00461258
C04F12.1	I	C04F12.1		2.10713	0.000390573
C14C11.6.1	V	mut-14	MUTator	2.09409	0.0342024
F41H8.1	V	F41H8.1		2.09044	0.0435329
M01A8.4	III	M01A8.4		2.08475	0.0226411
F10E7.12	II	F10E7.12		2.08092	0.00121184
C01B4.5	V	srd-61	Serpentine Receptor, class D (delta)	2.08092	5.33671e-05
C45B2.3	X	C45B2.3		2.08092	4.9984e-05
C27C7.1	I	C27C7.1		2.07547	0.00413868
R05G6.4	IV	R05G6.4	Nitric oxide synthase-interacting protein homolog	2.0736	0.016104
C33C12.8	II	gba-2	Putative glucosylceramidase 2	2.06796	0.0374063
C16C8.19	II	C16C8.19		2.06726	0.000492935
F58B4.10	V	F58B4.10		2.06726	0.000359028
C14F11.28	X	C14F11.28		2.06726	0.000377546
T07D10.4	I	clec-15	C-type LECtin	2.06726	0.000197024
T07H8.10	V	T07H8.10		2.06726	0.000158486
T04H1.3	V	ttr-22	TransThyretin-Related family domain	2.06726	0.000162952
C24A8.5	X	C24A8.5		2.06726	0.000392236
T02E9.9	V	T02E9.9		2.06726	0.0212121
F10G2.2	V	F10G2.2		2.06129	0.0207765
C10E2.4	X	C10E2.4		2.06129	0.0204707
F25H10.10	X	F25H10.10		2.06129	0.010339
R07B1.12	X	glo-1	Gut granule LOss	2.0594	0.0418143
F42E11.6	X	F42E11.6		2.05509	0.0030734
B0213.7	V	str-83	Seven TM Receptor	2.05372	0.0463056
C35D10.12	III	C35D10.12		2.05227	0.0189925
K01G5.3	III	K01G5.3	ENhancer of Uncoordination	2.0395	0.0418314
ZK688.6a.2	III	pcp-5	Prolyl carboxy peptidase like protein	2.0373	0.0148799
Y47D7A.11	V	Y47D7A.11		2.03216	0.0348209
B0563.5	X	B0563.5		2.03025	0.000574024
C32A9.2	X	C32A9.2		2.03025	0.0164146
F37A4.t1	III	F37A4.t1		2.03025	0.0133156
C24D10.47	IV	C24D10.47		2.03025	0.000564328
Y57G11C.1135	IV	Y57G11C.1135		2.02865	0.0165131
R06C1.12	I	R06C1.12		2.02428	0.00345449
F57F5.7	V	F57F5.7		2.02428	0.00318386
F11C7.6a	X	F11C7.6		2.0216	0.00944521
K01D12.7.2	V	K01D12.7		2.01659	0.0181648
W06B11.8	X	W06B11.8		2.01659	0.000716177
T27A1.4	II	lgc-34	Ligand-Gated ion Channel	2.01122	0.0119662
C23H3.10	II	C23H3.10		2.01062	0.0449641
C23H3.11	II	C23H3.10		2.01062	0.0446157
Y66D12A.5	III	ceh-92	C. Elegans Homeobox	1.99817	0.0412348
F59E12.5b	II	npl-4.2	NPL (yeast Nuclear Protein Localization) homolog	1.98913	0.0188335
R11A5.3	I	R11A5.3		1.98383	2.86191e-06
F02G3.3	X	F02G3.3		1.97958	3.94898e-05
F40F12.1	III	ttr-4	TransThyretin-Related family domain	1.97958	7.89081e-05
C53D6.5	IV	C53D6.5		1.97958	0.0431432
R05H11.3	III	R05H11.3		1.97958	0.00292016
Y61A9LA.4	V	Y61A9LA.4		1.97958	0.00136494
ZK863.12	V	ZK863.12		1.97958	0.00139777
F08F8.1	III	numr-2	NUclear localized Metal Responsive	1.97361	0.0244719
Y47D7A.10	V	hpo-37	Hypersensitive to POre-forming toxin	1.97361	0.00143366
Y106G6A.8	I	Y106G6A.8		1.97361	0.0352845
C04A2.11	II	C04A2.11		1.97361	0.00537357
C38H2.4	III	C38H2.4		1.97361	0.00597416
Y37D8A.8	III	Y37D8A.8		1.97361	0.00599149
T23G4.32	IV	21ur-168		1.97361	0.00629851
Y37A1A.64	IV	21ur-4798		1.97361	0.00630739
Y73F8A.883	IV			1.97361	0.00645915
Y105C5A.325	IV			1.97361	0.00646813
C52D10.53	IV	21ur-2631		1.97361	0.00652212
T04C12.31	V	T04C12.31		1.97361	0.00587948
C06G1.15	X	C06G1.15		1.97361	0.00372812
T07H3.1	II	bath-47	BTB and MATH domain-containing protein	1.96906	0.000198744
Y71A12B.29	I	Y71A12B.29		1.95612	0.0448417
B0303.15	III	mrpl-11	Probable 39S ribosomal protein L11, mitochondrial	1.94282	0.00754845
Y38C1AA.12	IV	Y38C1AA.12		1.94089	0.0193941
F13G3.10a	I	F13G3.10		1.93309	0.0480485
C30D11.3	III	C30D11.3		1.92892	0.00159903
C24H11.8a	III	twk-39	TWiK family of potassium channels	1.9256	0.00905783
C27A12.10	I	mbd-2	Methyl-CpG BinDing protein	1.92294	0.0109999
C15C6.5	I	C15C6.5		1.92294	0.0052603
ZK822.t1	IV	ZK822.t1		1.92294	0.0172275
ZK270.3	I	ZK270.3		1.92294	0.00175964
ZK1307.3	II	ZK1307.3		1.92294	0.00457974
T24D5.3	X	T24D5.3		1.92294	0.0225265
Y41C4A.27	III	Y41C4A.27		1.92294	0.00412713
F27B10.2	V	F27B10.2		1.92294	0.00462847
K03E5.9	I	K03E5.9		1.92294	0.00230704
F11G11.8	II	nspd-5	Nematode Specific Peptide family, group D	1.92294	0.00269535
Y105C5A.393	IV			1.92294	0.00171856
F09F3.1a	V	srx-130	Serpentine Receptor, class X	1.92294	0.00149012
T26E4.7	V	T26E4.7		1.92294	0.00133988
ZC455.11	V	srbc-45	Serpentine Receptor, class BC (class B-like)	1.92294	0.0340561
F25H2.7	I	F25H2.7		1.91398	0.0138562
ZC132.4	V	ZC132.4		1.91167	0.0483995
F39B2.11	I	mtx-1	Metaxin-1 homolog	1.90612	0.00719993
W10G11.9	II	srh-60	Serpentine Receptor, class H	1.89948	0.0492208
C08E3.4	II	fbxa-161	F-box A protein	1.89583	0.0443717
F44B9.1c	III	dpf-6	Dipeptidyl peptidase family member 6	1.89485	0.0160714
F36D3.9	V	cpr-2	Cysteine PRotease related	1.89224	0.00777136
R02E4.2	X	R02E4.2		1.89011	0.03881
T02E9.18	V	T02E9.18		1.88593	0.00857364
F52G3.5	X	F52G3.5		1.88039	0.0207729
F55A3.2	I	F55A3.2		1.87845	0.00981331
F52B11.2a	IV	F52B11.2	Probable phosphomannomutase	1.87494	0.000288967
W08E12.4	IV	W08E12.4		1.87228	0.00866176
T06E8.7	V	T06E8.7		1.87228	0.000297116
T06E8.5	V	T06E8.7		1.87228	0.000318891
W05H7.2	X	W05H7.2		1.87228	0.00748866
T14B4.15	II	T14B4.15		1.87228	0.00775278
M176.13	II	M176.13		1.87228	0.00781777
R03D7.13	II	R03D7.13		1.87228	0.00783949
F56F3.7	III	F56F3.7		1.87228	0.00836928
ZC21.12	III	ZC21.12		1.87228	0.00850376
T22B2.7	X	T22B2.7		1.87228	0.00653615
F42A6.2	IV	F42A6.2		1.87227	0.0022802
W05B2.7	III	W05B2.7		1.86969	0.0447589
R07D5.2	X	R07D5.2		1.86659	0.0228211
T28F3.6	IV	ifta-2	Intraflagellar transport associated protein 2	1.86385	0.0449891
B0285.9	III	ckb-2	Choline kinase B2	1.85849	4.92889e-05
F20D6.4d	V	srp-7	SeRPin	1.8583	3.87964e-05
ZK1193.1	X	col-19	Cuticle collagen 19	1.85195	0.0475586
Y37E11AL.12	IV	Y37E11AL.12		1.84881	0.0449638
Y37E3.1	I	Y37E3.1		1.84687	0.0214746
B0454.9	II	B0454.9		1.84382	0.00768251
R05C11.1	IV	arrd-26	ARRestin Domain protein	1.8437	0.0468136
M04G7.1	IV	M04G7.1		1.84114	0.0252797
H43I07.1	V	H43I07.1		1.83999	0.0100003
H01G02.1a	IV	H01G02.1		1.83828	0.0067877
R11G11.5	V	srw-108	Serpentine Receptor, class W	1.83526	0.00595748
K11G9.10	V	K11G9.10		1.83526	0.00607376
F25H8.10	IV	F25H8.10		1.83526	0.00757977
F26A10.12	X	F26A10.12		1.83526	0.00763938
W04G5.14	I	W04G5.14		1.83526	0.00583053
BE0003N10.4	III	BE0003N10.5		1.83526	0.0326884
R11E3.15	IV	R11E3.15		1.83526	0.00608806
T03F7.11	V	T03F7.11		1.83526	0.00681423
F49E10.22	X	F49E10.22		1.83526	0.00773886
T21B4.15	II	T21B4.15		1.82181	0.0289695
C18A3.17	II	C18A3.17		1.82161	0.0284225
K09C8.8	X	K09C8.8		1.82161	0.00834436
C48E7.2.2	I	C48E7.2		1.81968	0.00195134
M142.5	III	M142.5		1.81651	0.016449
C25E10.10	V	C25E10.10		1.81587	0.0479708
F54G2.3	X	F54G2.3		1.81563	0.0327576
H04M03.12	IV	H04M03.12		1.81032	0.0296569
Y48G10A.1.1	I	Y48G10A.1	S-formylglutathione hydrolase	1.80923	0.00522328
F56C3.3	X	F56C3.3		1.80806	0.00275437
F28D1.5	IV	thn-2	THaumatiN family	1.80532	0.0256541
T20F5.3.1	I	mrrf-1	Ribosome-recycling factor, mitochondrial	1.80194	0.0494936
F52C12.3	IV	F52C12.3	Trna (tRNA) Splicing ENdonuclease subunit related (tsen-54)	1.79934	0.0280161
F52B10.4	X	F52B10.4		1.7846	0.00971971
F08B6.6	I	F08B6.6		1.7846	0.0293783
T08H10.4	V	T08H10.4		1.7846	0.034184
K02E2.13	V	K02E2.13		1.7846	0.00609872
ZK892.4	II	ZK892.4	CaiB/baiF CoA-transferase family protein	1.7846	0.0115369
F26A1.10	III	nspd-9	Nematode Specific Peptide family, group D	1.7846	0.0115519
F14H12.7	X	F14H12.7		1.7846	0.0226588
T26E3.6	I	T26E3.6		1.7846	0.00953668
T23B7.2	II	T23B7.2		1.7846	0.00845784
F44E8.43	IV	F44E8.44		1.7846	0.00728583
F44E8.44	IV	F44E8.44		1.7846	0.00696439
F13E9.2	IV	fipr-14	FIP (Fungus-Induced Protein) Related	1.7846	0.00606119
Y41E3.155	IV	21ur-741		1.7846	0.0066808
Y105C5B.300	IV	21ur-2247		1.7846	0.00775263
C53A3.3	V	C53A3.3		1.7846	0.00985799
F57F5.t1	V	F57F5.t1		1.7846	0.0115449
ZK836.12	V	ZK836.12		1.7846	0.0116302
C13C12.6	V	C13C12.6		1.7846	0.0116855
Y43F8A.9	V	Y43F8A.9		1.7846	0.0138316
F28B4.9	X	F28B4.9		1.7846	0.014388
C03A3.4	X	C03A3.4		1.7846	0.0172271
K11E4.10	X	K11E4.10		1.7846	0.0178464
F17H10.7	X	F17H10.7		1.7846	0.00656824
C40A11.2.1	II	C40A11.2		1.7846	0.0011485
Y73B6BL.274	IV	Y73B6BL.274		1.7846	0.00111754
F55F1.6	X	F55F1.6		1.7846	0.00230062
F46C8.17	X	F46C8.17		1.7846	0.00229149
ZK617.14	IV	ZK617.14		1.7846	0.00766811
F54D7.4	I	zig-7	2 (Zwei) IG domain protein	1.78218	0.0207549
F43H9.4	V	F43H9.4		1.78075	9.57826e-05
C27A2.5	II	C27A2.5		1.77383	0.0114295
F35B12.5a	V	sas-5	Spindle assembly abnormal protein 5	1.7648	0.00413569
F59B10.3	II	F59B10.3		1.761	0.0070804
C44C1.4a	X	vps-45	related to yeast Vacuolar Protein Sorting factor	1.7558	0.00570008
F59D6.1	V	F59D6.1		1.74772	0.0240353
C30E1.4	X	C30E1.4		1.74759	0.0254651
T13G4.2	X	hot-8	Homolog of Odr-2	1.7445	0.035327
F54D10.3	II	F54D10.3		1.73797	0.0131948
Y71F9AL.12	I	Y71F9AL.12		1.73766	0.035787
T12A7.8	IV	21ur-9478		1.73393	0.0090635
C34B2.13	I	C34B2.13		1.73393	0.00854326
ZK177.11	II	ZK177.11		1.73393	0.00873965
T25E4.4	II	T25E4.4		1.73393	0.00876158
ZK84.14	II	ZK84.14		1.73393	0.00878354
E03A3.4	III	his-70	Histone H3.3-like type 1	1.73393	0.00855569
Y17G9A.86	IV	Y17G9A.86		1.73393	0.00897268
T23G4.126	IV	T23G4.126		1.73393	0.0089632
F38H12.5	V	F38H12.5		1.73393	0.00886534
C08D8.6	V	C08D8.6		1.73393	0.00979266
C26E1.4	V	C26E1.4		1.73393	0.01
Y59A8B.38	V	Y59A8B.38		1.73393	0.0102091
Y51A2D.27	V	Y51A2D.27		1.73393	0.0104718
Y73B6BL.14	IV	Y73B6BL.14		1.73393	0.0254246
C03H12.2	X	C03H12.2		1.73393	0.0257573
F56E3.14	X	F56E3.14		1.73393	0.00482369
W08F4.3.2	II	W08F4.3		1.73187	0.0138004
Y5F2A.2.1	IV	ttr-17	TransThyretin-Related family domain	1.72986	0.0175779
Y73B6BL.10	IV	srv-24	Serpentine Receptor, class V	1.72796	0.0104118
H32C10.97	IV	H32C10.97		1.72796	0.00944977
F08G5.12	IV	F08G5.10		1.72796	0.0093409
T23B12.14	V	T23B12.14		1.72796	0.00906936
F14D12.9	X	F14D12.9		1.72796	0.00884727
Y44E3A.3	I	trx-4	Thioredoxin	1.72695	0.0103799
F49H6.5	V	F49H6.5		1.72573	0.00379709
F25H9.4	V	bath-39	BTB and MATH domain-containing protein	1.72571	0.0250436
F56F10.2	X	F56F10.2		1.72291	0.0136562
T28A8.4	III	T28A8.4		1.72185	0.0442041
Y43B11AR.3	IV	Y43B11AR.3		1.71924	0.0367213
F55A11.8a.1	V	F55A11.8		1.71121	0.0427263
R11A5.6	I	R11A5.6		1.70891	0.0128667
K03E6.1b	X	lim-6	LIM domain family	1.70143	0.0266462
C41G7.9a.2	I	C41G7.9		1.69987	0.000544737
K09D9.2	V	cyp-35A3	CYtochrome P450 family	1.69961	0.0337998
F56C4.4.2	IV	F56C4.4		1.69766	0.0305308
K02E7.1a	II	K02E7.1		1.69692	0.000893103
F49A5.2	V	clec-31	C-type LECtin	1.6931	0.0279249
D2092.4	I	D2092.4		1.69186	0.00473957
F26D12.30	IV	21ur-9930		1.69094	0.0275899
F52E1.10.2	V	vha-18	Probable V-type proton ATPase subunit H 1	1.69016	0.027231
F11C3.2	I	unc-122	uncoordinated	1.69005	0.0356191
T26E4.9	V	T26E4.9		1.68326	0.00963774
Y57G11C.52	IV	Y57G11C.52		1.68326	0.00270075
Y116A8C.34a.3	IV	cyn-13	Peptidyl-prolyl cis-trans isomerase	1.68308	0.00290241
T21C9.1	V	mics-1	MItoChondrial Scaffolding protein	1.68249	0.0201223
C16C10.4.2	III	C16C10.4	Probable histone deacetylase complex subunit SAP18	1.6815	0.00816506
C50H2.13	V	C50H2.13		1.68147	0.00536528
C02B10.2	IV	snpn-1	SNAPIN protein homolog	1.68115	0.0136821
F09C12.6	II	F09C12.6		1.67729	0.0412233
C06A8.16	II	C06A8.16		1.67729	0.0112739
K11G9.14	V	K11G9.14		1.67729	0.0413456
T04F3.7	V	T04F3.7		1.67729	0.0116397
ZC506.7	X	ZC506.7		1.67729	0.0127881
M162.8	V	fbxa-118	F-box A protein	1.67729	0.00901257
ZC239.3	II	ZC239.3		1.67647	0.0138184
C18G1.5	V	hil-4	Histone H1.4	1.67467	0.0158002
C41G7.1a	I	smn-1	SMN (human Survival Motor Neuron gene) homolog	1.67343	0.0130205
C08B11.8	II	C08B11.8	Probable dolichyl pyrophosphate Man9GlcNAc2 alpha-1,3-glucosyltransferase	1.67264	0.0330045
Y55B1BR.5	III			1.67208	0.0412066
Y57A10A.1	II	Y57A10A.1		1.67188	0.016392
Y41E3.8	IV	Y41E3.8		1.66424	0.00311332
M195.2b	II	M195.2		1.65957	0.00588431
E03G2.3	X	mec-5	MEChanosensory abnormality	1.65692	0.0126014
Y55F3AM.21	IV	Y55F3AM.21		1.65382	0.0450667
F58G1.2b	II	F58G1.2		1.65324	0.00763863
Y54G2A.8a	IV	clec-82	C-type LECtin	1.653	0.000272942
F43E2.8.1	II	hsp-4	Heat shock 70 kDa protein D	1.64855	5.82943e-05
F28F8.3.1	V	lsm-5	LSM Sm-like protein	1.64657	0.0223756
F34D6.10	II	F34D6.10		1.64625	0.000684116
T25E4.3	II	T25E4.3		1.64625	0.000553853
Y73F8A.228	IV			1.64028	0.0300773
B0261.6a	I	B0261.6		1.64028	0.0370083
C15C6.t1	I	C15C6.t1		1.64028	0.0389396
C08C3.7	III	C08C3.7		1.64028	0.0446878
Y4C6B.70	IV	21ur-9710		1.64028	0.0477456
F44E8.28	IV	21ur-7437		1.64028	0.0487557
H16O14.51	IV	21ur-13780		1.64028	0.0495052
F54E4.12	X	F54E4.12		1.64028	0.0483814
C11G6.5	X	C11G6.5		1.64028	0.0493249
C06G1.t3	X	C06G1.t3		1.64028	0.0488412
K12D9.10	V	srw-136	Serpentine Receptor, class W	1.64028	0.0422811
T01B7.8	II	T01B7.8		1.63654	0.0114428
T26A5.4.2	III	T26A5.4	Asparagine Linked Glycosylation (ALG) homolog, Nematode	1.63417	0.0192336
K10D2.1b	III			1.63131	0.00386932
W02G9.2.1	V	kel-8	KELch-repeat containing protein	1.63114	0.00651103
C33G8.4	V	C33G8.4		1.62988	0.030784
C16D6.2	X	npr-4	NeuroPeptide Receptor family	1.62897	0.041915
C43H6.7	X	dhhc-9	Palmitoyltransferase	1.62867	0.0207837
K01D12.17	V	K01D12.17		1.62662	0.0459026
T03A1.5	I	T03A1.5		1.62662	0.0122715
Y17G9A.7b	IV	str-174	Seven TM Receptor	1.62662	0.0113865
C52E4.7	V	C52E4.7		1.62279	0.0434619
Y39A1A.19	III	fmo-3	Dimethylaniline monooxygenase [N-oxide-forming]	1.6189	0.0319121
ZC443.1	V	ZC443.1		1.60304	0.0308739
Y51A2D.9a	V	ttr-24	TransThyretin-Related family domain	1.59609	0.00433351
C47G2.3.1	II	C47G2.3	Mitochondrial import inner membrane translocase subunit tim-22	1.59572	0.0161565
C42C1.15.1	IV	erl-1	ERLin (ER lipid raft associated protein) homolog	1.59122	0.0419181
C17C3.22	II	C17C3.22		1.58961	0.0184269
Y73B6BR.9	IV	21ur-7158		1.58961	0.0358691
F11D11.4	V	F11D11.4		1.58961	0.0468737
C40H1.11	III	C40H1.11		1.58961	0.0483802
B0212.9	IV	B0212.9		1.58961	0.0462409
F41H10.37	IV	linc-36		1.58961	0.0446723
F44E8.33	IV	21ur-14557		1.58961	0.0432386
C46G7.72	IV	21ur-6598		1.58961	0.0397041
C11D2.97	IV			1.58961	0.0397041
T13A10.32	IV	21ur-12306		1.58961	0.0397041
ZC477.17	IV	ZC477.17		1.58961	0.0378837
C32H11.7a	IV	C32H11.7		1.58961	0.0387936
C27H2.14	IV	21ur-3531		1.58961	0.0378837
Y37A1B.267	IV	21ur-15071		1.58961	0.0374291
Y57G11C.445	IV	21ur-7		1.58961	0.0369747
Y105C5B.832	IV	21ur-14262		1.58961	0.0360668
Y105C5B.225	IV	21ur-2592		1.58961	0.0360668
F52F10.8	V	F52F10.8		1.58961	0.0356133
T25F10.8	V	T25F10.8		1.58961	0.0360668
T15B7.19	V	T15B7.19		1.58961	0.0360668
K06C4.13	V	his-27	Histone H3	1.58961	0.0378837
F38B7.13	V	F38B7.13		1.58961	0.0399145
K10C8.4	V	K10C8.4		1.58961	0.0405434
ZK813.9	X	ZK813.9		1.58961	0.0495053
ZK377.4	X	ZK377.4		1.58961	0.0497576
F13A2.5	V	F13A2.5		1.58961	0.0191858
B0285.16	III	B0285.16		1.58961	0.0019752
Y17G9A.8	IV	21ur-193		1.58961	0.0385369
ZC412.13	V	ZC412.13		1.58961	0.0397771
F02D10.14	X	F02D10.14		1.58961	0.0404938
H01G02.10	IV	H01G02.10		1.58961	0.00770838
F07G6.10	X	F07G6.10		1.58961	0.00833281
F42D1.4	X	F42D1.4		1.58961	0.00803731
C31H1.55	IV	21ur-7660		1.58961	0.0427217
B0350.10	IV	21ur-664		1.58961	0.0397041
C27H2.51	IV	21ur-3179		1.58961	0.0383386
F52B11.16	IV	21ur-108		1.58961	0.0374291
Y105C5B.699	IV			1.58961	0.0360668
Y7A9D.17	IV	21ur-5439		1.58961	0.0369747
F48A11.8	II	F48A11.8		1.58961	0.00425198
ZK856.4b	V	ZK856.4		1.58961	0.00394935
T19B10.15	V	T19B10.15		1.58961	0.00395622
T10A3.2	X	T10A3.2		1.58961	0.00507579
F47B10.4	X	F47B10.4		1.58961	0.00521191
ZK1010.3.2	III	frg-1	Protein FRG1 homolog	1.57431	0.0219416
F59D12.5	X	F59D12.5		1.57133	0.04923
F09F3.6	V			1.57111	0.0347427
CC8.1	IV	CC8.1		1.56805	0.0416949
W05B2.1	III	col-94	COLlagen	1.56378	0.0239512
M01E11.3	I	M01E11.3	RMi1 (RMI1) Homolog	1.55936	0.0234274
T25E12.8	V	clec-34	C-type LECtin	1.55923	0.0374938
E02H4.8	X	E02H4.8		1.55802	0.0326038
Y41C4A.9.1	III	Y41C4A.9		1.55801	0.0156055
F46A8.11	I	F46A8.11		1.55619	0.0171655
VW02B12L.4.1	II	adbp-1	ADR-2 Binding Protein	1.55391	0.0424624
C34E11.15	X	C34E11.15		1.5526	0.00974361
F41E6.11	V	F41E6.11		1.54802	0.000755166
cTel54X.1	III	fbxa-6	F-box A protein	1.54791	0.0383575
Y106G6C.1	I	Y106G6C.1		1.53894	0.0484917
Y53H1A.3	I	clec-100	C-type LECtin	1.53894	0.0486931
C33F10.21	II	C33F10.21		1.53894	0.0499091
F58A4.18	III	F58A4.18		1.53894	0.0397541
F26D12.26	IV	21ur-5149		1.53894	0.00399677
F34H10.7	X	F34H10.7		1.53894	0.00378166
K11G9.7	V	K11G9.7		1.53894	0.0459958
B0025.6	I	B0025.6		1.53894	0.00976195
F10F2.10	III	F10F2.10		1.53894	0.00340359
F46C8.15	X	F46C8.15		1.53894	0.00994992
C36F7.11	I	C36F7.11		1.53894	0.0100624
F07F6.9	II	srx-114	Serpentine Receptor, class X	1.53894	0.0100821
F35H8.11	II	F35H8.11		1.53894	0.0100871
H05B21.2	V	srh-248	Serpentine Receptor, class H	1.53894	0.00810965
F27D9.10	X	F27D9.10		1.53894	0.00820502
C49F5.8	X	C49F5.8		1.53894	0.00813599
H19M22.4	III	H19M22.4		1.53718	0.0404151
C41C4.7a.2	II	ctns-1	Cystinosin homolog	1.53469	0.0199237
ZK666.6	II	clec-60	C-type LECtin	1.532	0.0142241
R12E2.13.1	I	R12E2.13		1.52789	0.000240789
T10B10.6	X	phat-6	PHAryngeal gland Toxin-related	1.51371	0.0380521
F20B10.3.1	IV	F20B10.3		1.51317	0.0174698
T05A1.2	IV	col-122	COLlagen	1.50691	0.010744
T09A5.8	II	cec-3	Chromo domain-containing protein	1.50651	0.0143255
Y47D7A.13	V	Y47D7A.13		1.50379	0.0196109
C34D1.13	V	C34D1.13		1.50193	0.0145095
C34D1.7	V	C34D1.7		1.50193	0.0148795
T07C4.4	III	spp-1	SaPosin-like Protein family	1.49786	0.000444814
C51E3.9a	V	C51E3.9		1.49785	0.0167921
T03F7.1	V	snf-11	Transporter	1.49641	0.0288979
M02D8.1	X	M02D8.1	2 (Zwei) IG domain protein(zig-12)	1.49638	0.00875741
C17G10.7	II	C17G10.7		1.49436	0.0293474
ZK662.2	X	ZK662.2		1.49429	0.00311404
F35B12.4	V	F35B12.4	Protease Inhibitor I2 (Two)(piit-1)	1.49324	0.023226
F22A3.7	X	ttr-36	TransThyretin-Related family domain	1.49015	0.00411579
Y102A5C.2	V	Y102A5C.2		1.48827	0.0433989
F10G7.12	II	F10G7.12		1.48827	0.00678367
Y53G8AR.7a	III	Y53G8AR.7		1.48563	0.00390507
ZC395.5	III	ZC395.5		1.48302	0.0203038
T07F12.1	X	T07F12.1		1.47865	0.024044
F40H6.5	III	F40H6.5		1.47838	0.0475607
Y39B6A.37	V	Y39B6A.37		1.47737	0.0465864
Y38H6C.8	V	Y38H6C.8		1.47736	0.0327041
T05E7.1	I	T05E7.1		1.47581	0.00407371
C18A11.7a	X	dim-1	Disorganized muscle protein	1.47556	0.000533858
Y51F10.2	I	Y51F10.2		1.47433	0.00384873
M70.4.1	IV	M70.4		1.47136	0.0433964
T20D3.8	IV	T20D3.8		1.47064	0.0306333
C35D10.13	III	C35D10.13		1.46757	0.025243
W03G11.1a	X	col-181	COLlagen	1.46732	0.0106812
K10B4.6a	II	cwn-1	Protein Wnt-1	1.46716	0.0306158
C02F12.7	X	tag-278		1.46264	0.000359956
T06E4.4	V	col-147	COLlagen	1.46157	0.0137637
F40E10.3.2	X	csq-1	Calsequestrin	1.45768	0.000221481
D1007.5a.2	I	D1007.5		1.45516	0.0281514
Y105C5A.8a	IV	Y105C5A.8		1.45183	0.0119992
C29F4.1	IV	col-125	COLlagen	1.45164	0.00607066
F46A8.4	I	F46A8.4	Galectin	1.45126	0.0145421
C34F11.13	II	C34F11.13		1.45126	0.00798911
T05A6.17	II	T05A6.17		1.45126	0.00772773
W02B3.8	III	W02B3.8		1.45126	0.00962124
Y116A8B.97	IV	Y116A8B.97		1.45126	0.0102736
C12D8.23	V	C12D8.23		1.45126	0.00960768
C15H9.13	X	C15H9.13		1.45126	0.00825592
F41G3.22	II	F41G3.22		1.45126	0.0152565
C04A2.8	II	C04A2.8		1.45126	0.0155076
Y39A3B.3	III	Y39A3B.3		1.45126	0.0157495
F54H12.5	III	F54H12.5		1.45126	0.0159924
Y75D11A.t2	X	Y75D11A.t2		1.45126	0.0162084
F02C12.6	X	21ur-12947		1.45126	0.00956783
W02C12.2b	IV	W02C12.2		1.44985	0.0313759
F28C6.6.1	II	suf-1	SUppressor-of-Forked (Drosophila) homolog	1.44616	0.0220946
F35C8.2	X	F35C8.2	SAPK/ERK kinase	1.4392	0.0307377
K10D6.19	V	K10D6.19		1.43761	0.0481593
R144.13	III	R144.13		1.43505	0.00952891
Y69A2AR.28	IV	Y69A2AR.28		1.43445	0.0407807
F46C5.9	II	F46C5.9		1.43386	0.0306621
F26A10.8	X	F26A10.8		1.43163	0.0379955
W10G6.3.2	X	mua-6	Intermediate filament protein ifa-2	1.42768	0.0116546
F54B11.2	X	col-44	COLlagen	1.42406	0.0225881
C17G1.5	X	C17G1.5		1.42014	0.0453579
Y49E10.14a.2	III	pie-1	Pharynx and intestine in excess protein 1	1.41888	0.0283383
T07A5.6b	III	unc-69	uncoordinated	1.41608	0.00346563
C48E7.11	I	cebp-2	C/EBP (CCAAT/enhancer-binding protein) homolog	1.41058	0.0279852
Y22D7AR.9	III	fbxa-74	F-box A protein	1.40683	0.0418625
F13H8.11	II	F13H8.11		1.40556	0.0321558
ZK822.4	IV	ZK822.4		1.40158	0.0036016
Y49E10.16a	III	Y49E10.16		1.40119	0.0157371
F54D5.18	II	F54D5.22		1.4006	0.0287797
F54D5.22	II	F54D5.22		1.4006	0.0291193
R107.10	III	R107.10		1.4006	0.0118413
K05D4.8	V	srz-13	Serpentine Receptor, class Z	1.4006	0.0109666
F45D3.14	V	F45D3.14		1.4006	0.0243815
F09D5.8	X	F09D5.8		1.4006	0.0243648
T25E4.t1	II	T25E4.t1		1.4006	0.00701414
Y9D1A.2	II	Y9D1A.2		1.4006	0.00703675
F14F7.t1	III	F14F7.t1		1.4006	0.00713512
Y64G10A.354	IV	Y64G10A.356		1.4006	0.00728762
Y64G10A.356	IV	Y64G10A.356		1.4006	0.00729528
F25G6.20	V	F25G6.20		1.4006	0.0073798
Y43F8B.29	V	Y43F8B.29		1.4006	0.0103525
T06F4.5	X	T06F4.5		1.4006	0.0114312
F31F6.13	X	F31F6.13		1.4006	0.0128958
F31F6.9	X	F31F6.13		1.4006	0.0129307
F39F10.6	X	linc-106		1.4006	0.0130161
F59A3.4	I	F59A3.4		1.39855	0.0263909
F14F9.8	V	F14F9.8		1.39829	0.0403864
F41B4.3	X	F41B4.3		1.39515	0.0108094
Y42H9B.6	IV	Y42H9B.6		1.39462	0.00853744
R09E10.12	IV	21ur-12020		1.39462	0.00893212
Y64G10A.156	IV	21ur-1900		1.39462	0.0103384
Y41E3.438	IV	21ur-14031		1.39462	0.0110123
ZK697.7	V	srab-25	Serpentine Receptor, class AB (class A-like)	1.39462	0.0121475
T06F4.16	X	T06F4.16		1.39462	0.0133896
C41A3.5	X	C41A3.5		1.39462	0.0133811
C34F6.14	X	C34F6.14		1.39462	0.0133385
C34F6.17	X	C34F6.14		1.39462	0.01333
C28C12.9c	IV	acdh-13	Acyl CoA DeHydrogenase	1.39356	0.0433626
C48B6.10	I	C48B6.10		1.38974	0.00336281
F21C3.3	I	hint-1	Histidine triad nucleotide-binding protein 1	1.38852	0.0415587
F46C3.2	X	F46C3.2		1.38024	0.0434526
Y46H3A.3	V	hsp-16.2	Heat shock protein	1.3798	0.00112063
K07A12.7	I	mrps-15	28S ribosomal protein S15, mitochondrial	1.37861	0.0116466
F33C8.3	X	tsp-8	Tetraspanin	1.37832	0.0188778
Y32H12A.3.2	III	dhs-9	DeHydrogenases, Short chain	1.37829	0.00697172
F07A11.2b.1	II	F07A11.2		1.37431	0.000340581
F01E11.12	X	F01E11.12		1.37339	0.034383
K07E8.7	II	K07E8.7	Pseudouridine synthase	1.36701	0.0344014
C02F12.1b	X	tsp-17	Tetraspanin-17	1.36457	0.0188304
C27A7.9	V	C27A7.9		1.36359	0.0200647
C26E6.7a.1	III	eri-9	Enhanced RNAI (RNA interference)	1.36206	0.00571393
C53D6.4	IV	C53D6.4		1.35933	0.0469438
Y41D4A.8	IV	frpr-19	FMRFamide Peptide Receptor family	1.35899	0.0337741
C50B6.3a	V	C50B6.3		1.35804	0.0151849
Y34B4A.3	X	hst-6	Heparan SulphoTransferase	1.35642	0.0482255
F10C1.9.2	II	F10C1.9		1.35533	0.00514227
C34C12.4.1	III	C34C12.4		1.35254	0.00111233
F42A8.1	II	F42A8.1		1.35195	0.0263848
C02F4.6	IV	21ur-13033		1.34993	0.0172802
K08A8.19	X	K08A8.19		1.34993	0.0131454
K08A8.30	X	K08A8.30		1.34993	0.0134191
T07C5.2	X	nhr-272	Nuclear Hormone Receptor family	1.34993	0.0146454
F43G9.14	I	F43G9.14		1.34993	0.0100177
F43G9.19	I	F43G9.14		1.34993	0.0102692
H16D19.1	I	clec-13	C-type LECtin	1.34993	0.0130169
Y54E10A.10.1	I	Y54E10A.10	Ribosome production factor 2 homolog	1.34689	0.0389738
C49A9.2	IV	C49A9.2		1.34641	0.0310802
C01F6.9	IV	C01F6.9		1.34512	0.0274643
F37B12.14	II	F37B12.14		1.34395	0.0217059
Y51H4A.433	IV	21ur-14548		1.34395	0.0209934
F19G12.9	X	F19G12.9		1.34395	0.0207368
C05E7.t3	X	C05E7.t3		1.34395	0.00817414
M04D5.5	I	M04D5.5		1.34395	0.00613834
F58A6.9	II	F58A6.9		1.34395	0.00648256
C09H10.20	II	C09H10.20		1.34395	0.00608601
F57G12.10	X	F57G12.10		1.34395	0.00635873
C15C7.7	X	C15C7.7	GDP-fucose protein O-fucosyltransferase 1	1.34336	0.0124396
B0222.9	V	gad-3	Probable aldehyde oxidase	1.34328	0.000822128
C18E9.4	II	C18E9.4		1.3415	0.0309633
C28G1.6	X	C28G1.6		1.34143	0.0200615
C32H11.12	IV	dod-24	Downstream Of DAF-16 (regulated by DAF-16)	1.34126	0.00122429
F54F7.4	X	xtr-1	MX region of TRA-2 Related	1.33827	0.0259216
T10E9.3	I	T10E9.3		1.33772	0.0499677
R05H5.3.2	II	R05H5.3		1.33439	0.0163686
R02F2.2	III	R02F2.2	Rho guanine nucleotide exchange factor osg-1	1.33173	0.0438459
Y39A1A.7	III	lron-10	eLRR (extracellular Leucine-Rich Repeat) ONly	1.32944	0.0205918
C24A3.2b.2	X	C24A3.2		1.32731	0.0093299
C44C10.9a	X	C44C10.9		1.32623	0.0034511
F28A12.4.1	V	F28A12.4		1.32564	0.00131199
C47B2.8	I	prx-11	PeRoXisome assembly factor	1.3248	0.0329095
ZK856.8.2	V	ZK856.8	Calcineurin-like EF-Hand Protein Family member(chpf-1)	1.31905	0.00129705
ZK381.1.2	IV	him-3	High Incidence of Males (increased X chromosome loss)	1.31872	0.0473414
F42G8.9	IV	irld-8	Insulin/EGF-Receptor L Domain protein	1.31675	0.0476817
C26F1.3.1	V	C26F1.3		1.31554	0.0152344
C26E6.5	III	fsn-1	F-box/SPRY domain-containing protein	1.31195	0.0344838
B0238.1	V	B0238.1	Carboxylic ester hydrolase	1.31115	0.00949478
Y65B4A.8.1	I	Y65B4A.8		1.31103	0.0471953
T22F3.11a	V	T22F3.11		1.31011	0.00289604
Y37D8A.18	III	mrps-10	Probable 28S ribosomal protein S10, mitochondrial	1.30871	0.0179183
R12C12.4	II	R12C12.4		1.30694	0.00710107
W02D7.5	V	W02D7.5		1.30559	0.0477611
Y43F8C.8	V	mrps-28	Mitochondrial Ribosomal Protein, Small	1.30521	0.0211445
Y54E10BL.4	I	dnj-28	DNaJ domain (prokaryotic heat shock protein)	1.30348	0.0180124
C25G6.2	X	tsp-9	Tetraspanin	1.30238	0.00548848
F54D11.4	V	F54D11.4		1.30178	0.00613836
F44E5.5	II	F44E5.5		1.30127	0.00983318
F59B2.16	III	F59B2.18		1.29926	0.0175918
F59B2.18	III	F59B2.18		1.29926	0.0176104
F08B12.9	X	F08B12.9		1.29926	0.0171443
C23H5.8a	IV	C23H5.8		1.29487	0.00121771
C04C3.9	IV	C04C3.9		1.29329	0.0498211
F40D4.11	V	srh-102	Serpentine Receptor, class H	1.29329	0.0462597
Y40H7A.11	IV	Y40H7A.11		1.29329	0.0402981
F42E11.4	X	tni-1	Troponin I 1	1.29192	0.00170547
F16C3.2	I	F16C3.2		1.28877	0.0494949
F27E11.1	V	F27E11.1	SLC (SoLute Carrier) homolog(slc-28.1)	1.28456	0.00578361
E02H4.7	X	E02H4.7		1.28377	0.0322979
T06D8.9.2	II	T06D8.9		1.27481	0.00156756
F32D8.9	V	spp-16	SaPosin-like Protein family	1.2733	0.00635091
ZK994.3	V	pxn-1	Peroxidasin homolog	1.27236	0.045942
F08F8.8	III	gos-28	Golgi SNAP receptor complex member 1	1.27106	0.0218471
K07E8.3.2	II	sdz-24	SKN-1 Dependent Zygotic transcript	1.27016	0.00156056
W03F9.11	V	W03F9.11		1.26929	0.0124898
VZC374L.1	X	VZC374L.1	SAPK/ERK kinase(sek-6)	1.26836	0.0322172
F25B4.9	V	clec-1	C-type LECtin	1.26322	0.0073897
C06E4.18	IV	C06E4.18		1.26225	0.0282166
C56A3.1	V	grl-17	GRound-Like (grd related)	1.26097	0.0368675
Y39G10AR.9a	I	Y39G10AR.9		1.26053	0.0441186
B0403.4	X	tag-320	Probable protein disulfide-isomerase A6	1.26015	0.00275538
Y38H6C.23.2	V	Y38H6C.23		1.25895	0.0391705
C36E6.3	X	mlc-1	Myosin regulatory light chain	1.25688	0.0022062
F07F6.10	II	F07F6.10		1.25628	0.0405364
T01C1.11	X	T01C1.11		1.25628	0.0473446
Y102E9.t1	III	Y102E9.t1		1.25628	0.00538016
Y46H3C.2	V	srw-99	Serpentine Receptor, class W	1.25628	0.00498883
C55A1.4	V	C55A1.4		1.25628	0.0318656
ZK377.13	X	ZK377.13		1.25628	0.00498309
F16F9.13	X	F16F9.13		1.25628	0.00498482
F16F9.14	X	F16F9.13		1.25628	0.004984
ZK678.2	X	nhr-255	Nuclear Hormone Receptor family	1.25628	0.0313634
C27H2.12	IV			1.25628	0.0430745
M199.130	IV	21ur-14830		1.25628	0.0444157
R07B7.17	V	21ur-12491		1.25628	0.0465347
F46C8.18	X	F46C8.18		1.25628	0.0471759
F14F3.11	X	F14F3.11		1.25628	0.0473264
T14B4.17	II	T14B4.17		1.25628	0.00878385
F30H5.5	III	F30H5.5		1.25628	0.0103951
Y17G9A.3	IV	Y17G9A.3		1.25628	0.00958427
F25G6.8.2	V	F25G6.8	Signal recognition particle 14 kDa protein	1.25505	0.0392865
C12D12.2a.1	X	glt-1	Excitatory amino acid transporter	1.25319	0.00149889
F33A8.2.2	II	nlp-18	Neuropeptide-Like Protein	1.24404	0.0167575
T14F9.11	X	T14F9.11		1.24262	0.0489081
Y54G2A.23.2	IV	Y54G2A.23	MANF/CDNF-like protein	1.23835	0.0111944
ZC247.2	I	ZC247.2		1.23723	0.0428228
Y74C9A.2.5	I	nlp-40	Neuropeptide-Like Protein	1.2368	0.000271218
F32D8.14b	V	F32D8.14	Protein YIPF	1.23617	0.0420436
T26A5.3	III	nduf-2.2	NADH Ubiquinone oxidoreductase Fe-S protein	1.23614	0.0424129
R06A4.2.2	II	R06A4.2		1.2301	0.0394954
Y73F4A.2	IV	Y73F4A.2	DOMON domain-containing protein	1.22884	0.0297168
C17F4.7	II	C17F4.7		1.22795	0.00205157
F54C1.7.1	I	pat-10	Paralysed Arrest at Two-fold	1.22758	0.00071281
F21F8.11	V	F21F8.11	SLC (SoLute Carrier) homolog(slc-17.5)	1.22494	0.0285102
F13H8.7.1	II	upb-1	UreidoPropionase Beta	1.22413	0.0150409
Y46H3A.4	V	Y46H3A.4		1.22262	0.0116239
C14B9.1	III	hsp-12.2	Heat shock protein	1.22123	0.0102494
W04E12.6	V	clec-49	C-type LECtin	1.22056	0.013204
T22E5.5.2	X	mup-2	Troponin T	1.22042	0.00471883
F55A11.2	V	syx-5	Putative syntaxin-3	1.21916	0.0267747
F54D5.11.2	II	F54D5.11	Transcription initiation factor IIE subunit beta	1.21749	0.0478828
K07A1.10	I	K07A1.10		1.21406	0.0293572
T05E11.5	IV	imp-2	Intramembrane protease 2	1.21352	0.00229344
F42G8.10a.2	IV	F42G8.10		1.21338	0.0104026
C09G5.4	II	col-39	Cuticle collagen	1.21276	0.0170031
T20B12.3	III	T20B12.3		1.21236	0.0441087
T01G9.5a.2	I	mei-1	Meiotic spindle formation protein	1.21194	0.0145489
F40F9.6c	V	aagr-3	Acid Alpha Glucosidase Related	1.21064	0.00500814
C25G4.10a	IV	igdb-2	Ig-like and fibronectin type-III domain-containing protein	1.20938	0.0469521
W01B6.15	IV	W01B6.15		1.20561	0.0120287
F47H4.13	V	21ur-11706		1.20561	0.0121514
EEED8.18	II	EEED8.18		1.20561	0.0324631
K09D9.9	V	K09D9.9		1.20561	0.0353302
F32H2.14	I	linc-80		1.20561	0.0461233
F31E8.19	II	F31E8.19		1.20561	0.0460149
T19A6.6	I	T19A6.6		1.20561	0.0117989
F18G5.1	X	F18G5.1		1.20561	0.0122746
F53G12.13	I	F53G12.13		1.20561	0.0231331
AH6.6	II	sra-2	Serpentine receptor class alpha-2	1.20561	0.0229037
F08G2.13	II	F08G2.13		1.20561	0.022908
F29C4.9	IV	F29C4.9		1.20561	0.0229123
F55G11.1	IV	F55G11.1		1.20561	0.0338598
Y57G11C.41	IV	Y57G11C.41		1.20561	0.0226877
T28A11.19	V	T28A11.19		1.20561	0.0240073
C41G6.2	V	srw-12	Serpentine Receptor, class W	1.20561	0.0240117
F14H3.9	V	F14H3.9		1.20561	0.0240161
F53F8.2	V	srsx-35	Serpentine Receptor, class SX	1.20561	0.0218803
F19G12.11	X	F19G12.11		1.20561	0.0212615
F41C6.10	X	F41C6.10		1.20561	0.0338344
C02B8.7	X	C02B8.7		1.20561	0.0212658
F31F6.14	X	F31F6.14		1.20561	0.0335212
F33D4.9	IV	21ur-11668		1.20561	0.0459823
F16F9.9	X	F16F9.9		1.20561	0.0335109
F58G6.3	IV	F58G6.3		1.20561	0.0119781
H22K11.7	X	H22K11.7		1.20561	0.0122533
K11D12.5	V	swt-7	Sugar transporter SWEET	1.20383	0.0112977
K11G9.6	V	mtl-1	Metallothionein	1.20299	0.00173361
D1054.2.1	V	pas-2	Proteasome subunit alpha type	1.19311	0.0439963
F54E7.7	III	rcn-1	Calcipressin-like protein	1.18907	0.00927424
Y69A2AR.3.1	IV	Y69A2AR.3		1.18722	0.0444412
Y54G2A.52	IV	Y54G2A.52		1.18718	0.0376093
H41C03.3.2	II	H41C03.3		1.18527	0.0261465
D2013.9.2	II	ttll-12	Tubulin--tyrosine ligase-like protein	1.18464	0.00443211
C40H1.7	III	C40H1.7		1.18312	0.0262185
W09G3.7a	I			1.18208	0.0135598
Y43F8C.14	V	ani-3	Anillin-like protein 3	1.18201	0.0437092
C12C8.1	I	hsp-70	Heat Shock Protein	1.18186	0.00599273
F49E11.10a	IV	scl-2	SCP-Like extracellular protein	1.17989	0.000463824
C49G7.3	V	C49G7.3		1.17504	0.00888582
K12H4.5	III	K12H4.5		1.17269	0.010571
ZK520.2	III	sid-2	Systemic RNA interference defective protein 2	1.17204	0.00721336
T26H5.9	V	T26H5.9		1.17158	0.00298935
C04H5.8	II	nlp-41	Neuropeptide-Like Protein	1.1686	0.0424066
C18B12.11	X	C18B12.11		1.1686	0.0373957
F55A12.1	I	wago-2	Worm ArGOnaute protein	1.16758	0.0200512
F44E5.4	II	F44E5.4		1.16528	0.0191335
C06H5.7.2	V	dcar-1	DihydroCaffeic Acid Receptor	1.16462	0.0215737
F09E5.17	II	bmy-1	Boca/MESD chaperone for YWTD beta-propeller-EGF	1.16257	0.0234206
C46G7.2	IV	C46G7.2		1.15861	0.0217401
T01C3.4	V	fil-1	Fasting Induced Lipase	1.15851	0.0317425
W04G3.5b	X	W04G3.5		1.15781	0.0138266
Y41D4B.27	IV	nhr-146	Nuclear Hormone Receptor family	1.15708	0.0373703
F35C5.5a.2	II	clec-62	C-type LECtin	1.15538	0.00507358
W03D8.10	I	W03D8.10		1.15494	0.0103613
C17C3.8	II	hlh-26	Helix-loop-helix protein	1.15494	0.0139604
F22B7.t2	III	F22B7.t2		1.15494	0.0156578
C16E9.21	X	C16E9.21		1.15494	0.0170252
C33E10.2	X	fbxa-120	F-box A protein	1.15494	0.0173702
F18A11.12	II	F18A11.12		1.15494	0.0443979
F09E10.11b	X	tts-1		1.15404	0.00394263
C27A12.11	I	C27A12.11		1.14897	0.0402911
C52E4.1	V	cpr-1	Gut-specific cysteine proteinase	1.14832	0.000893393
K10B2.4	II	K10B2.4	Protein Asterix	1.14825	0.0142565
K06A9.2	X	K06A9.2		1.14626	0.0408406
F08B4.7.1	IV	F08B4.7	U1 small nuclear ribonucleoprotein C	1.13797	0.0141042
C03A7.14	V	abu-8	Activated in Blocked Unfolded protein response	1.13719	0.00508204
ZK973.3.1	I	pdp-1	Pyruvate Dehydrogenase Phosphatase homolog	1.13634	0.0431733
K11C4.5c	V	unc-68	uncoordinated	1.13562	0.00457216
K07H8.3.2	IV	K07H8.3	N-alpha-acetyltransferase daf-31(daf-31)	1.13137	0.0120913
T05G5.1a	III	T05G5.1		1.12958	0.0228555
R12H7.1	X	unc-9	Innexin unc-9	1.12647	0.0321748
F21A3.11	V	F21A3.11	Purple acid phosphatase	1.12593	0.0167192
F35D11.2b	II	pqn-35	Prion-like-(Q/N-rich)-domain-bearing protein	1.12476	0.00630507
C34B2.10	I	C34B2.10	Probable signal peptidase complex subunit 1	1.12469	0.0439152
C09D4.1a	I	C09D4.1	Uncharacterized MFS-type transporter	1.12395	0.0256773
K02F3.3	III	far-8	Fatty Acid/Retinol binding protein	1.12071	0.0306957
C18F10.7a.2	III	C18F10.7		1.11998	0.0188853
R53.10	II	R53.10		1.11793	0.0324864
T27A3.6	I	T27A3.6	Molybdopterin synthase catalytic subunit	1.11543	0.0138012
F55G1.2	IV	his-59	Histone H3	1.11438	0.0169083
C09G5.5	II	col-80	Putative cuticle collagen	1.10952	0.0197689
C03H12.1	X	C03H12.1		1.10947	0.0195664
C44B12.2	IV	ost-1	OSTeonectin (SPARC) related	1.10857	0.00708466
F44C4.3	V	cpr-4	Cathepsin B-like cysteine proteinase	1.10743	0.00619581
C32H11.4	IV	C32H11.4		1.10483	0.0245305
C50B6.1	V	C50B6.1		1.10427	0.0194866
F56A8.10	III	F56A8.10		1.10427	0.022645
Y40B10A.1a	V	lbp-9	Fatty acid-binding protein homolog	1.10238	0.0055872
K08F4.9.1	IV	dhs-12	DeHydrogenases, Short chain	1.09926	0.0174511
B0035.12.3	IV	B0035.12		1.09894	0.0249416
C17C3.20	II	ins-38	INSulin related	1.0983	0.047853
M01E10.3	III	M01E10.3		1.0983	0.0478223
Y67D8C.4	IV	Y67D8C.4		1.0983	0.047816
C50H11.17	V	C50H11.17		1.0983	0.0482654
F47B7.12	X	F47B7.12		1.0983	0.0485734
ZK899.5	X	ZK899.5		1.0983	0.0490201
Y62H9A.2	X	Y62H9A.2		1.0983	0.0489894
R07E5.8.2	III	cku-80	ATP-dependent DNA helicase II subunit 2	1.09684	0.034043
C49C8.5.1	IV	C49C8.5		1.09639	0.0044093
F56C9.7.1	III	F56C9.7		1.0951	0.00670399
F52C9.3	III	F52C9.3		1.09327	0.0108682
F53A2.4.2	III	nud-1	Aspergillus NUclear Division related	1.09086	0.0370657
Y106G6A.5a	I	dsbn-1	Dysbindin protein homolog	1.08892	0.0422558
B0361.3.1	III	B0361.3		1.08669	0.0454815
C50D2.7.2	II	C50D2.7	Probable ADP-dependent glucokinase	1.0854	0.022561
H27M09.1	I	sacy-1	Suppressor of ACY-4 sterility	1.08528	0.0494258
LLC1.2a	IV	LLC1.2		1.07815	0.00729901
W04C9.2	I	W04C9.2	MICOS complex subunit MIC13	1.07808	0.0103195
K12B6.9	V	K12B6.9		1.07724	0.0185217
F43H9.1	V	ech-3	Enoyl-CoA Hydratase	1.07607	0.0187699
W10D9.4	II	nfyb-1	Nuclear transcription Factor Y, B (beta) subunit	1.07538	0.0391933
K12F2.1	V	myo-3	Myosin-3	1.07394	0.00764681
F14B8.7	X	otpl-3	OToPetrin-Like	1.07379	0.0291663
W04E12.8	V	clec-50	C-type LECtin	1.07292	0.0110276
Y25C1A.13	II	Y25C1A.13		1.0712	0.0490708
F30F8.1	I	F30F8.1		1.07069	0.0490204
B0025.2.3	I	csn-2	COP9 signalosome complex subunit	1.06775	0.0147985
C55C2.2	I	ssp-19	Sperm-specific class P protein	1.06726	0.0233712
Y17G7A.3	II	Y17G7A.3		1.06726	0.023542
F15E6.8	IV	dct-7	DAF-16/FOXO Controlled, germline Tumor affecting	1.06726	0.0230177
C24B9.6	V	srt-27	Serpentine Receptor, class T	1.06726	0.0236251
F14F9.9	V	F14F9.9		1.06726	0.0239252
C04F12.10.1	I	fce-1	CAAX prenyl protease 1 homolog	1.06553	0.0164689
C29F7.1	X	C29F7.1		1.06419	0.0199609
C35B8.4	X	C35B8.4	Drosophila CRumBs homolog	1.06376	0.0317266
F39B2.2.1	I	uev-1	Ubiquitin-conjugating enzyme E2 variant	1.06213	0.0494443
Y105C5B.453	IV	21ur-2832		1.06129	0.0466607
ZK39.10	I	ZK39.10		1.06129	0.0374887
T07A5.8	III	T07A5.8		1.06129	0.0450863
F12F6.10	IV	F12F6.10		1.06129	0.0483379
Y41E3.234	IV			1.06129	0.0476746
H25K10.2	IV	H25K10.2		1.06129	0.0446532
F31E9.11	V	F31E9.11		1.06129	0.0380911
C02B4.t1	X	C02B4.t1		1.06129	0.0409628
C44H4.9	X	C44H4.9		1.06129	0.0433659
C25G4.3b	IV	C25G4.3		1.05984	0.043465
F19C7.1	IV	F19C7.1		1.05935	0.00664265
F46G10.1a.1	X	F46G10.1		1.05914	0.00843687
C36E6.5.2	X	mlc-2	Myosin regulatory light chain	1.05765	0.0095363
F22A3.6a	X	ilys-5	Invertebrate LYSozyme	1.05696	0.00444844
F15A4.6	II	F15A4.6		1.05675	0.0315747
R107.7.3	III	gst-1	Glutathione S-transferase P	1.0527	0.0125244
Y54G2A.18.2	IV	Y54G2A.18		1.05176	0.00753603
K09F5.3.1	X	spp-14	SaPosin-like Protein family	1.0516	0.00872856
C13B4.1a	II	C13B4.1		1.04534	0.0431847
K01A2.2a	II	far-7	Fatty Acid/Retinol binding protein	1.03842	0.0300621
F46E10.2.2	V	F46E10.2		1.03676	0.0351202
R07E3.2	X	R07E3.2		1.03387	0.0177792
F58G1.4	II	dct-18	DAF-16/FOXO Controlled, germline Tumor affecting	1.03386	0.00783589
T05A8.4	II	nep-2	Neprilysin-2	1.03201	0.0238549
R107.5b	III	R107.5		1.03165	0.0111355
Y34B4A.9.2	X	Y34B4A.9		1.03057	0.00839144
H22K11.2	X	H22K11.2	Beta GALactosidase homolog (bgal-2)	1.02948	0.0201837
W02D3.7	I	lbp-5	Fatty acid-binding protein homolog	1.02731	0.0244506
Y53H1B.2	I	Y53H1B.2		1.02379	0.00917572
T05G5.5b	III	T05G5.5	Dephospho-CoA kinase 1	1.02295	0.0258709
F01D4.4.1	IV	egl-21	EGg Laying defective	1.02094	0.00162078
Y5F2A.1	IV	ttr-16	Transthyretin-like protein	1.02065	0.0259811
T25F10.6b.2	V	T25F10.6		1.01814	0.0123395
F25D7.1.1	I	cup-2	Coelomocyte UPtake-defective, Derlin-1	1.01662	0.00702218
Y54F10AM.13	III	Y54F10AM.13		1.0166	0.0453971
F10E9.13	III	F10E9.13		1.0166	0.0441353
T05G5.15	III	T05G5.15		1.0166	0.0428726
C25A8.2	IV	C25A8.2		1.0166	0.0423221
Y105C5B.893	IV			1.0166	0.0417714
Y58G8A.5	V	Y58G8A.5		1.01659	0.0496501
Y46H3A.5	V	Y46H3A.5		1.01323	0.00954139
H40L08.1	X	H40L08.1		1.01097	0.0274729
F02C12.9	X	F02C12.9		1.01062	0.0498324
F02C12.10	X	F02C12.9		1.01062	0.0498324
B0302.7	X	B0302.7		1.01062	0.0493274
T21G5.7	I	T21G5.7		1.01062	0.0460281
C36F7.12	I	C36F7.12		1.01062	0.0455205
ZK930.13	II	ZK930.13		1.01062	0.0383593
ZK836.5	V	ZK836.5		1.01062	0.0394219
F57B1.14	V	F57B1.14		1.01062	0.0394912
T06E6.8	V	srh-264	Serpentine Receptor, class H	1.01062	0.0422382
ZK1067.7	II	abu-14	Activated in Blocked Unfolded protein response	1.00999	0.0052109
M01D7.6.1	I			1.00963	0.0127433
C53C9.2	X	C53C9.2		1.00858	0.0118428
Y34B4A.6	X	Y34B4A.6		1.00808	0.00963249
T05E11.3a.2	IV	enpl-1	Endoplasmin homolog	1.00719	0.00928337
W03F8.1	IV	tni-4	Troponin I 4	1.00169	0.0109077
F07F6.4.2	II	F07F6.4		0.998567	0.0235625
ZK6.7b	V	lipl-5	LIPase Like	0.990542	0.00838281
C14A4.7a	II	C14A4.7		0.984762	0.0430526
C01G10.8.3	V	C01G10.8		0.982451	0.00884914
C47E12.3.2	IV	C47E12.3	alpha-1,2-Mannosidase	0.980472	0.0350251
K05F6.10	II	K05F6.10		0.980442	0.0407781
F43C11.7	II	F43C11.7		0.979884	0.00760993
F58G11.5.1	V	tag-65		0.979227	0.0355859
Y46H3A.1b	V	srt-42	Serpentine Receptor, class T	0.979096	0.0149263
Y76B12C.3	IV	Y76B12C.3		0.977934	0.00972771
C44H4.5	X	tap-1	TGF-beta-activated kinase 1 and MAP3K7-binding protein 1	0.976553	0.0315306
F39G3.7	V	prx-6	PeRoXisome assembly factor	0.973987	0.0459439
E02H9.9	III	E02H9.9		0.973611	0.04344
Y39B6A.20.1	V	asp-1	ASpartyl Protease	0.966953	0.0119082
W02D3.11b.2	I	hrpf-1	HnRNP F homolog	0.966502	0.03699
C14B1.1.2	III	pdi-1	Protein disulfide-isomerase	0.966308	0.00939184
Y46H3A.2	V	hsp-16.41	Heat shock protein	0.963948	0.0153566
T28B4.1c	X	T28B4.1		0.9636	0.0375604
T10H9.5b.2	V	pmp-5	Peroxisomal Membrane Protein related	0.959246	0.0131895
F41H10.7	IV	elo-5	Elongation of very long chain fatty acids protein	0.959059	0.0492121
ZK721.2	X	unc-27	Troponin I 2, uncoordinated	0.956927	0.0206204
Y37D8A.10	III	hpo-21	Hypersensitive to POre-forming toxin, Probable signal peptidase complex subunit 2	0.954889	0.0447759
H05C05.2a.1	III	H05C05.2		0.953234	0.0159947
F13G3.9	I	mif-3	Macrophage migration Inhibitory Factor related	0.952836	0.0335479
C36B1.4.1	I	pas-4	Proteasome subunit alpha type	0.952656	0.029442
F58B3.1	IV	lys-4	LYSozyme	0.952382	0.0177063
F31F4.12	V	nhr-180	Nuclear Hormone Receptor family	0.949396	0.0374184
B0035.13	IV	B0035.13		0.949285	0.00925482
Y47D3B.6	III	Y47D3B.6		0.948145	0.0072808
T10F2.3	III	ulp-1	Sentrin-specific protease	0.947266	0.0332551
F22D6.4.2	I	nduf-6	Probable NADH dehydrogenase [ubiquinone] iron-sulfur protein 6, mitochondrial	0.94454	0.0344238
W06H3.3	V	ctps-1	CTP synthase	0.939278	0.0366894
T05A6.2a.1	II	cki-2	CKI family (Cyclin-dependent Kinase Inhibitor)	0.936976	0.0399864
ZK770.3.1	I	inx-12	Innexin-12	0.936357	0.0263974
T12D8.8.3	III	hip-1	Hsp-70 Interacting Protein homolog	0.936043	0.00781326
B0001.5	IV	B0001.5		0.933262	0.0474101
F57F5.1	V	F57F5.1		0.932472	0.0196919
T08A9.7.1	X	spp-3	SaPosin-like Protein family	0.930886	0.0128513
Y15E3A.4.2	X	Y15E3A.4		0.92899	0.0341728
ZK1248.16.2	II	lec-5	Galectin	0.923381	0.0192441
ZK1240.6	II	ZK1240.6		0.922943	0.0456873
T24A11.6	III	T24A11.6		0.922943	0.0474297
C26F1.1b	V	C26F1.1		0.922553	0.0496902
F28G4.1	V	cyp-37B1	CYtochrome P450 family	0.922227	0.0126956
T18H9.2a	V	asp-2	ASpartyl Protease	0.920945	0.0156774
F25D7.2	I	tag-353		0.916634	0.0200239
C25F9.7	V	srw-86	Serpentine Receptor, class W	0.914588	0.0123626
F46B6.8	V	lipl-2	Lipase	0.913853	0.0053476
Y38F2AL.4	IV	vha-3	V-type proton ATPase 16 kDa proteolipid subunit 2/3	0.913421	0.0148653
F45E1.6.2	X	his-71	Histone H3.3 type 1	0.911472	0.0136573
F35C8.5	X	F35C8.5	Cholesterol 25-hydroxylase-like protein	0.91059	0.0150523
F59D6.3	V	F59D6.3	ASpartyl Protease(asp-8)	0.90596	0.0352619
C09H10.2.2	II	rpl-41	60S ribosomal protein L44	0.902984	0.014747
T18H9.5a	V	inx-10	Innexin-10	0.902912	0.0372989
F11C1.2	X	mff-1	Mitochondrial Fission Factor	0.902804	0.033444
F25E5.8a.2	V	F25E5.8		0.9023	0.046806
K11D2.2.1	I	asah-1	Acid ceramidase	0.902089	0.0172945
C06A5.6	I	C06A5.6		0.901238	0.0403998
T23F1.6	V	pqn-71	Prion-like-(Q/N-rich)-domain-bearing protein	0.901051	0.033414
Y79H2A.1c.2	III	brp-1	Bypass of Response to Pheromone in yeast	0.900945	0.0176928
R03H10.7	II	R03H10.7		0.900517	0.0493882
K08E7.1.1	IV			0.898546	0.047973
C54E4.2b	IV	C54E4.2		0.897567	0.0263387
F38A3.2	II	ram-2	abnormal RAy Morphology	0.897014	0.00602945
W04C9.4.1	I	W04C9.4		0.896983	0.0484367
PDB1.1b	X	PDB1.1		0.896285	0.036234
R74.3b.1	III	xbp-1	X-bpx binding protein 1	0.896284	0.0180898
C26C6.9	I	C26C6.9		0.89623	0.0479769
Y48A6B.7	III	Y48A6B.7		0.895966	0.0432052
R57.1a	X	R57.1	Glutamate carboxypeptidase 2 homolog	0.895479	0.0160722
Y71G12B.4	I	pghm-1	Probable peptidylglycine alpha-hydroxylating monooxygenase	0.894961	0.0471756
D2089.5	II	gbh-1	Probable gamma-butyrobetaine dioxygenase	0.891967	0.0478457
T21B6.3	X	T21B6.3		0.891725	0.0164018
K11H12.8a	IV	K11H12.8		0.88836	0.0498818
Y17G7B.8	II	Y17G7B.8		0.885397	0.0424891
F36H1.1a.1	IV	fkb-1	Peptidyl-prolyl cis-trans isomerase	0.884935	0.0123441
F48F7.6.2	X	F48F7.6		0.882194	0.0426381
Y55B1BL.1	III	Y55B1BL.1		0.881403	0.0324373
Y57G11C.12b.4	IV	nuo-3	NADH Ubiquinone Oxidoreductase	0.881083	0.0126439
Y38E10A.22a	II	Y38E10A.22		0.880151	0.0474615
C32F10.4.1	I	C32F10.4		0.878731	0.0236295
T08A9.9.1	X	spp-5	SaPosin-like Protein family	0.877995	0.0290057
C34B2.8	I	C34B2.8		0.872104	0.0176248
F16H6.1	V	clec-42	C-type LECtin	0.871858	0.0180026
B0238.10.2	V	B0238.10	N-alpha-AcetylTransferase C complex subunit (natc-2)	0.870876	0.0346218
B0546.4a	IV	B0546.4	Protein yippee-like B0546.4	0.868157	0.0201518
C30G7.1	V	hil-1	Histone H1.X	0.867392	0.0260692
C24B9.9	V	dod-3	Downstream Of DAF-16 (regulated by DAF-16)	0.865613	0.0390355
T06D8.6.2	II	cchl-1	Probable cytochrome c-type heme lyase	0.86542	0.0204426
H22K11.1	X	asp-3	Aspartic protease 3	0.864082	0.0217105
F37B12.2.2	II	gcs-1	Glutamate--cysteine ligase	0.863079	0.0311046
F09C8.1	X	F09C8.1		0.862783	0.0403471
T13C5.5	X	bca-1	Beta carbonic anhydrase	0.854195	0.0493581
F11E6.3.1	IV	F11E6.3		0.850839	0.0303131
F54D5.3.2	II	F54D5.3		0.84943	0.0348548
K08F11.3.1	IV	cif-1	COP9/Signalosome and eIF3 complex-shared subunit	0.849085	0.0236394
Y38A10A.5.1	V	crt-1	Calreticulin	0.848819	0.0236301
F23F1.9.1	II	rpoa-49	RNA POlymerase I (A) subunit	0.847263	0.045534
Y41D4B.5.2	IV	rps-28	40S ribosomal protein S28	0.847234	0.0283796
Y51F10.7	I	Y51F10.7		0.845452	0.0250536
F07A5.7b.4	I	unc-15	Paramyosin, uncoordinated	0.84436	0.024217
ZK1321.4b	II	ZK1321.4		0.843395	0.016235
T14F9.3.2	X	hex-1	Beta-hexosaminidase A	0.840716	0.0483358
T14G12.3	X	tag-18		0.835939	0.0394083
R07E3.5a	X	acl-5	ACyLtransferase-like	0.835534	0.0267053
F21D12.1e.1	II	nhr-21	Nuclear Hormone Receptor family	0.833855	0.0416302
F40G9.11	III	mxl-2	MaX-Like	0.832152	0.0411472
F43E2.5.2	II	msra-1	Methionine Sulfoxide Reductase A	0.830994	0.0245278
ZC410.5b	IV	ZC410.5		0.830789	0.0218373
ZK1320.2.1	II	ZK1320.2		0.830179	0.0298051
ZK1307.8.3	II	ZK1307.8		0.825052	0.0338938
T20G5.7	III	dod-6	Downstream Of DAF-16 (regulated by DAF-16)	0.823511	0.0251668
F33G12.5.1	II	F33G12.5	GOLGi associated coiled-coil protein homolog(golg-2)	0.822146	0.0409393
F31F7.1b.2	V	F31F7.1		0.821626	0.00992596
W05G11.6b.2	III	pck-1	Phosphoenolypyruvate CarboxyKinase	0.820086	0.0186204
Y49E10.18	III	Y49E10.18		0.816534	0.0244544
F15G9.4a	X	him-4	High Incidence of Males (increased X chromosome loss)	0.816336	0.0337435
T08B1.3	V	alh-5	Aldehyde dehydrogenase	0.81502	0.029379
R06F6.9.1	II	ech-4	Enoyl-CoA Hydratase	0.81394	0.0309018
T07C12.7.2	V	ttr-46	Transthyretin-like protein	0.813258	0.0175366
Y75B12B.5.1	V	cyn-3	Peptidyl-prolyl cis-trans isomerase	0.8118	0.0343037
H15N14.2b.2	I	nsf-1	Vesicle-fusing ATPase	0.809906	0.0286171
K10B3.7.2	X	gpd-3	Glyceraldehyde-3-phosphate dehydrogenase	0.808673	0.033198
F49C12.13.1	IV	vha-17	V-type proton ATPase subunit e	0.808279	0.0203493
R04F11.2.3	V	R04F11.2		0.807108	0.0287453
M01E11.4c.2	I	pqn-52	Prion-like-(Q/N-rich)-domain-bearing protein	0.798312	0.0288849
C06A6.4a.1	IV	C06A6.4	Aminoacylase-1	0.791286	0.0362196
C06B8.8.2	V	rpl-38	60S ribosomal protein L38	0.790304	0.0454358
C14B9.2	III	C14B9.2	Probable protein disulfide-isomerase A4	0.788047	0.0452082
R03E1.2.1	X	R03E1.2	Vacuolar H ATPase(vha-20)	0.783607	0.02183
M60.4b.4	X	M60.4		0.782581	0.0256973
K04H4.1a	III	emb-9	Collagen alpha-1(IV) chain	0.781698	0.0166198
C07A12.4c.2	X	pdi-2	Protein disulfide-isomerase	0.777466	0.0345943
K02F3.10	III	moma-1	MICOS complex subunit	0.773165	0.0337933
W07B8.5	V	cpr-5	Cathepsin B-like cysteine proteinase	0.772068	0.034688
T20B5.3b	X	oga-1	O-GlcNAc selective N-Acetyl-beta-D-glucosaminidase	0.770129	0.0429526
ZK353.8.3	III	ubxn-4	UBX domain-containing protein	0.769782	0.0376574
T05A8.3	II	T05A8.3		0.767466	0.0431543
T22H2.6a	I	pgrn-1	ProGRaNulin homolog	0.763625	0.0268612
Y105E8B.1a	I	lev-11	Tropomyosin isoforms a/b/d/f	0.762227	0.0374098
M01B12.4c.2	I	M01B12.4		0.76131	0.0406724
F08A8.1b.3	I	acox-1	Acyl-coenzyme A oxidase	0.757543	0.0303629
F54C9.3	II	F54C9.3		0.75356	0.0407025
F25H2.5.1	I	ndk-1	Nucleoside diphosphate kinase	0.752994	0.0332153
ZK637.5	III	asna-1	ATPase	0.752544	0.0449548
Y106G6H.3a	I	rpl-30	Ribosomal Protein, Large subunit	0.752467	0.0364621
D2013.8a.1	II	scp-1	SREBP Cleavage activating Protein (SCAP) homolog	0.751834	0.0235507
C34H4.4a	IV	col-107	COLlagen	0.75144	0.0474085
T01D3.3b.1	V	T01D3.3		0.750838	0.039807
M28.6	II	lact-3	beta-LACTamase domain containing	0.748674	0.0407092
F35C5.6.2	II	clec-63	C-type LECtin	0.748335	0.0401371
F25H8.5a	IV	dur-1	Dauer Up-Regulated	0.747875	0.040527
Y37E3.7.1	I	rla-1	60S acidic ribosomal protein P1	0.745064	0.0408022
F28H1.2	I	cpn-3	CalPoNin	0.744352	0.0212098
F46C5.8.2	II	rer-1	Retention in Endoplasmic Reticulum homolog	0.743092	0.0427363
C17G10.5.1	II	lys-8	LYSozyme	0.740397	0.0338387
F09F7.2a.1	III	mlc-3	Myosin, essential light chain	0.739647	0.0441691
VF13D12L.1.2	II	inos-1	INOsitol-3-phosphate Synthase	0.738608	0.0489252
K07A1.15	I			0.73822	0.0412452
C28C12.7a.1	IV	spp-10	SaPosin-like Protein family	0.738052	0.0340191
C02B4.2	X	nhr-17	Nuclear Hormone Receptor family	0.737138	0.0310804
F39B2.6.2	I	rps-26	40S ribosomal protein S26	0.732287	0.0463044
M03F4.7a.1	X	calu-1	CALUmenin (calcium-binding protein) homolog	0.731	0.0494384
C18A11.3	X	C18A11.3		0.730812	0.0384463
Y73B6BL.24.1	IV	acp-6	ACid Phosphatase family(	0.727985	0.031972
T12D8.5	III	T12D8.5		0.727744	0.0400696
W08E3.3a	I	tag-210	Putative GTP-binding protein	0.720352	0.0474438
Y49E10.6b	III	his-72	Histone H3.3 type 2	0.720019	0.0292877
T05D4.1.2	III	aldo-1	Fructose-bisphosphate aldolase 1	0.715892	0.039965
F08H9.7	V	clec-56	C-type LECtin	0.71517	0.0439834
C55B6.2	X	dnj-7	DNaJ domain (prokaryotic heat shock protein)	0.71483	0.0220425
K08A2.1.2	II	K08A2.1		0.714137	0.0457041
F57B1.4.1	V	col-160	COLlagen	0.710865	0.0397093
JC8.3a	IV	rpl-12	60S ribosomal protein L12	0.710196	0.0484619
F17C11.4	V	F17C11.4		0.709127	0.0485947
C07B5.5	X	nuc-1	Deoxyribonuclease-2	0.704618	0.0274367
ZK632.10	III	ZK632.10	UPF0057 membrane protein	0.70425	0.0493282
C15H9.6.2	X	hsp-3	Heat shock 70 kDa protein C	0.703998	0.0499365
ZK809.8a.2	IV	ZK809.8		0.702332	0.0485774
F55C10.1b	V	cnb-1	CalciNeurin B	0.698851	0.0286121
C25B8.4b	X	clec-266	C-type LECtin	0.698715	0.0454145
ZK892.2	II	nlt-1	Non-specific lipid-transfer protein-like	0.698587	0.037894
Y55F3AR.3	IV	cct-8	T-complex protein 1 subunit theta	0.690853	0.0483951
F43D9.4	III	sip-1	Stress-induced protein 1	0.683848	0.029865
Y37A1C.1c	IV	nkcc-1	Na-K-Cl Cotransporter homolog	0.680144	0.0450097
F35A5.1	X	F35A5.1		0.668114	0.0465294
F48E3.3	X	uggt-1	UDP-Glucose Glycoprotein glucosylTransferase	0.661196	0.0300705

## Sheet: Downregulated
Locus	Chromosome	Gene	Description (gene class)	Fold Change (log2)	p-value
B0365.9	V	B0365.9		-5.42022	0.00111258
M03B6.3	X	M03B6.3		-5.37497	2.3334e-05
F25H5.7	I	F25H5.7	Protein-tyrosine-phosphatase	-4.9764	0.00446301
F10D2.12	V	F10D2.12		-4.94528	0.00346302
F48F7.3	X	F48F7.3	Hexosyltransferase	-4.93745	0.00431469
F19F10.8	V	F19F10.8		-4.92504	0.00424718
Y68A4B.3	V	Y68A4B.3		-4.70631	0.00659976
F08F8.6	III	F08F8.6		-4.57335	0.000674268
F35E12.3	V	fbxa-181	F-box A protein	-4.53081	0.00901148
F01D4.6a	IV	mec-3	Mechanosensory protein	-4.47321	0.00862749
D1014.5	V	D1014.5		-4.43145	0.0108409
F14D12.6a	X	octr-1	OCTopamine Receptor (GPCR)	-4.42358	0.000966304
F58E10.6	V	srh-308	Serpentine Receptor, class H	-4.42096	0.0061863
C54E4.5	IV	C54E4.5		-4.38084	0.0116299
T28A8.5	III	T28A8.5		-4.30322	0.0126023
F37H8.4	II	sfxn-1.2	Sideroflexin	-4.27117	0.00330475
R11D1.6	V	str-181	Seven TM Receptor	-4.23383	0.00977689
C34H3.13	X	C34H3.13		-4.23354	0.0100336
Y57A10A.23	II	Y57A10A.23		-4.17893	0.000861829
T06E4.7	V	T06E4.7		-4.16976	0.0114368
C49G9.1	I	C49G9.1		-4.10645	0.00214905
ZK355.3	II	ZK355.3		-4.10548	0.0161121
Y55F3C.5	IV	clec-164	C-type LECtin	-4.09812	0.0149582
C10H11.12	I	C10H11.12		-4.09411	0.012533
ZK177.1	II	ZK177.1		-4.07606	0.012412
F10B5.4	II	tub-1	Tubby protein homolog	-4.06208	0.00183521
B0403.3	X	B0403.3		-4.04739	0.000126086
C25A11.10	X	C25A11.10		-4.0393	0.00480813
ZK1055.5	V	ZK1055.5		-4.03504	0.0105133
F11D11.12	V			-4.01647	0.015801
R02E12.4	X	R02E12.4		-4.01561	0.00193273
F28F9.9	IV	F28F9.9		-4.01049	0.0102368
K08D10.7.1	IV	scrm-8	SCRaMblase (phospholipid scramblase)	-4.00638	0.00986329
C33A12.15	IV	ttr-9	TransThyretin-Related family domain	-4.00366	0.0143146
F16B4.10	V	srbc-41	Serpentine Receptor, class BC (class B-like)	-4.00249	0.010192
Y116A8C.4.2	IV	nep-23	NEPrilysin metallopeptidase family	-3.9947	0.015636
T10H4.10	V	cyp-34A1	CYtochrome P450 family	-3.98825	0.0162552
AH6.3	II	AH6.3		-3.93016	0.0115661
Y26D4A.2	I	hpo-2	Hypersensitive to POre-forming toxin	-3.92775	0.0150553
M02H5.10	V	srh-34	Serpentine Receptor, class H	-3.92766	0.0174753
C49C3.1	IV	snf-9	Sodium Transporter	-3.90691	0.00271811
Y38H6C.12	V	srh-166	Serpentine Receptor, class H	-3.89583	0.0209105
C34C6.11	II	linc-120		-3.86032	0.00233407
C25E10.4	V	C25E10.4		-3.8532	0.0217343
F54E2.5	V	F54E2.5		-3.84456	0.0186802
C49D10.2	II	nhr-166	Nuclear Hormone Receptor family	-3.84127	0.0221488
Y71A12B.8	I	Y71A12B.8		-3.81527	0.0180575
W03D8.2b	I	W03D8.2	Serine/threonine-protein phosphatase	-3.79533	0.020368
Y63D3A.10	I	fbxb-56	F-box B protein	-3.78896	0.0146147
Y48A6B.1	III	dmsr-5	DroMyoSuppressin Receptor related	-3.7859	0.0188703
F31E8.18	II	F31E8.18		-3.78295	0.0235936
T22B7.16	X	T22B7.16		-3.77081	0.0265721
F26A10.15	X	F26A10.15		-3.76761	0.0164692
Y71G12B.39	I	anr-42	antisense non-coding RNA	-3.76714	0.0168477
C28F5.4	II	C28F5.4	Putative zinc protease	-3.76526	0.0163438
W07G4.6	V	srr-1	Serpentine Receptor, class R	-3.7611	0.00763095
C17H1.11	I	C17H1.11		-3.76045	0.0163233
K04A8.11	V	K04A8.11		-3.75374	0.0256148
Y38F1A.13	II	Y38F1A.13		-3.74285	0.0178567
R11G11.9	V	srh-37	Serpentine Receptor, class H	-3.74114	0.0176729
F15E6.7	IV	srv-4	Serpentine Receptor, class V	-3.73849	0.0188771
T27C4.6	V	linc-136		-3.7365	0.00038109
F13B12.4.1	IV	F13B12.4	Putative pyridoxal-phosphate dependent protein	-3.72219	0.0134617
C25F9.8	V	C25F9.8		-3.7206	0.0176615
T09B4.7	I	T09B4.7		-3.71616	0.0199157
C39E6.2	X	C39E6.2		-3.71394	0.0287538
C14A4.13	II	C14A4.13		-3.71036	0.0231274
K09F6.5	II	K09F6.5		-3.68559	0.0238802
C52G5.2	X	C52G5.2		-3.66743	0.023141
E03H4.4	I	E03H4.4		-3.65822	0.00983658
F49H6.4	V	srh-97	Serpentine Receptor, class H	-3.65298	0.0196792
ZC250.3	V	nstp-3	Nucleotide Sugar TransPorter family	-3.64478	0.022686
ZK262.7	V	srw-82	Serpentine Receptor, class W	-3.63992	0.0229357
ZC168.5	IV	grl-21	GRound-Like (grd related)	-3.62767	0.000874611
C06E1.4	III	glr-1	Glutamate receptor	-3.62493	0.0054858
T11F9.5	V	nas-21	Zinc metalloproteinase	-3.62342	0.0270414
Y119D3B.10	III	Y119D3B.10		-3.61739	0.0312576
B0454.7	II	clec-2	C-type LECtin	-3.61526	0.0262904
ZC581.1	I	nekl-2	Serine/threonine-protein kinase	-3.60935	0.00667038
H35N09.2	X	H35N09.2		-3.59545	0.0282991
ZC239.8	II	sri-51	Serpentine Receptor, class I	-3.59364	0.0299191
W09G10.3	II	ncs-6	Neuronal Calcium Sensor family	-3.58747	0.00617009
T10B9.8	II	cyp-13A1	Putative cytochrome P450	-3.58601	0.0224839
T25D1.6	X	linc-20		-3.58296	0.0262701
F56D6.8	IV	F56D6.8		-3.57844	0.0214912
F41D3.2	I	oac-26	O-ACyltransferase homolog	-3.57273	0.0293105
C50H11.12	V	str-40	Seven TM Receptor	-3.56863	0.0202632
T05E12.10	V	T05E12.10		-3.56333	0.0261591
AH9.4	X	AH9.4	Probable G-protein coupled receptor	-3.56045	0.0248255
C54E10.1	V	C54E10.1	Major sperm protein	-3.55473	0.0272181
K12G11.4	V	sodh-2	Alcohol dehydrogenase	-3.54948	0.0238145
T01B7.7	II	rol-6	Cuticle collagen	-3.54948	0.0314767
C18E3.1	I	C18E3.1		-3.54725	0.0322037
ZC482.5	III	lgc-37	Ligand-Gated ion Channel	-3.54604	0.00562078
T13C5.3	X	T13C5.3		-3.52681	0.0209089
F40B5.1	X	nep-14	pseudogene, NEPrilysin metallopeptidase family	-3.52378	0.0249371
ZC204.15	II	srw-97	Serpentine Receptor, class W	-3.52302	0.023356
F55C12.2	II	F55C12.2		-3.51995	0.0243378
T22B7.14	X	T22B7.14		-3.51593	0.0300224
R02C2.1	V	R02C2.1		-3.51582	0.0252405
Y43F8B.19	V	Y43F8B.19		-3.51565	0.0321298
F26A3.6	I	del-3	DEgenerin Like	-3.50164	0.0308477
K08B4.7	IV	K08B4.7	Cystatin	-3.5002	0.0268326
H01M10.3	X	ttr-42	TransThyretin-Related family domain	-3.48666	0.0207693
F13H8.9	II	F13H8.9		-3.48654	0.0122606
R10E12.12	III	R10E12.12		-3.48583	0.0295754
C08E3.6	II	fbxa-163	F-box A protein	-3.48577	0.00820481
C29F7.10	X	C29F7.10		-3.47658	0.0288841
C51E3.4	V	srsx-29	Serpentine Receptor, class SX	-3.47312	0.0228307
ZC328.1	I	cuti-1	CUTicle and epithelial Integrity	-3.47251	0.0278159
Y54G2A.37	IV	Y54G2A.37		-3.46976	0.0072953
C05A9.10	X	C05A9.10		-3.46714	0.023225
E02H9.7.1	III	E02H9.7		-3.46714	0.0222277
Y34F4.4	III	Y34F4.4		-3.46361	0.013154
F55G11.6	IV	F55G11.6		-3.462	0.031835
C06E4.3	IV	C06E4.3		-3.45804	0.0244811
F31E8.7	II	F31E8.7		-3.45763	0.035897
F33H12.4	II	sri-74	Serpentine Receptor, class I	-3.45218	0.00753412
C25E10.1	V	nhr-30	Nuclear Hormone Receptor family	-3.44876	0.0253083
ZK154.1	X	ZK154.1		-3.44798	0.0336576
F20D12.3	IV	bbs-2	Bardet-Biedl syndrome 2 protein homolog	-3.44635	0.030922
C08F1.11	II	C08F1.11		-3.44151	0.00362969
M176.10	II	M176.10		-3.43611	0.0231225
C43H6.9	X	glr-7	GLutamate Receptor family (AMPA)	-3.43552	0.0297491
Y46C8AR.3	IV	clec-77	psudogene, C-type LECtin	-3.43418	0.0344061
T28B8.4	I	T28B8.4		-3.43169	0.0265506
C10C5.2	IV	C10C5.2		-3.42919	0.0356646
F54F7.7	X	F54F7.7	istone-lysine N-methyltransferase, H3 lysine-79 specific(dot-1.2)	-3.42771	0.0299811
T24A6.6	V	str-260	Seven TM Receptor	-3.42667	0.0303118
R09D1.5	II	R09D1.5	CHItinase-Like	-3.42345	0.0367277
F49H6.3	V	F49H6.3		-3.42099	0.0239781
ZK678.5	X	wrt-4	Warthog protein	-3.41853	0.0335056
Y41E3.13	IV	Y41E3.13		-3.41367	0.0287225
F38A1.11	IV	F38A1.11		-3.40781	0.0319422
C10C6.2	IV	npr-3	NeuroPeptide Receptor family	-3.4035	0.0280594
F54D1.1	IV	F54D1.1		-3.39301	0.0218926
ZK105.3	V	ZK105.3		-3.39181	0.0285471
Y39A3A.2	III	Y39A3A.2		-3.39075	0.0291175
F56H6.8	I	clec-18	C-type LECtin	-3.38798	0.0242314
Y97E10AL.1	V	Y97E10AL.1		-3.38618	0.0358471
K10B4.2	II	srt-54	Serpentine Receptor, class T	-3.37968	0.028198
C54E10.4	V	sri-10	Serpentine Receptor, class I	-3.37946	0.035793
K09C6.2	V	K09C6.2		-3.37908	0.0416791
H12I13.4	II	fbf-1	Fem-3 mRNA-binding factor	-3.37515	0.0397971
F20D1.7	X	iglr-1	IG(immunoglobulin) and LRR(Leucine Rich Repeat) domains	-3.37501	0.0084488
F35C5.11	II	F35C5.11		-3.36811	0.0308747
ZK218.23	V	ZK218.23		-3.36702	0.0390047
B0212.1	IV	otpl-1	OToPetrin-Like	-3.3527	0.00640883
C15F1.1	II	C15F1.1		-3.33091	0.0322464
Y53F4B.35	II	gst-31	Glutathione S-Transferase	-3.32372	0.0345753
F53F4.17.1	V	F53F4.17		-3.32357	0.0318116
R57.2	X	R57.2		-3.31785	0.0240991
T27A1.6	II	mab-9	T-box protein 12	-3.31205	0.0358706
M04C7.4	I	M04C7.4		-3.30825	0.0426581
F36D4.4	V	F36D4.4		-3.30755	0.0410792
C37C3.10	V	C37C3.10		-3.30683	0.0311135
F27D9.3	X	F27D9.3		-3.29546	0.034545
F23B12.1	V	F23B12.1	Serine/threonine-protein phosphatase	-3.29546	0.038962
ZC64.4	X	lim-4	LIM domain family	-3.29435	0.0254858
C07G2.4	III	C07G2.4		-3.29239	0.0440984
C48B6.9	I	C48B6.9		-3.29074	0.0152878
Y40C5A.12	IV			-3.28861	0.0359711
R06C7.3.3	I	dhp-1	Dihydropyrimidinase 1	-3.28489	0.00902639
T20H9.2	III	fbxa-43	F-box A protein	-3.27376	0.0434887
ZC581.10	I	ZC581.10		-3.27215	0.0353663
F15E6.2b	IV	lgc-22	Ligand-Gated ion Channel	-3.26763	0.0101742
C32C4.2b	V	aqp-6	AQuaPorin or aquaglyceroporin related	-3.26572	0.0363297
F29G9.7	V	F29G9.7		-3.26458	0.0274641
C09F12.6	X	C09F12.6		-3.26458	0.0268549
T23F4.1	II	T23F4.1		-3.26064	0.0368209
C25E10.12	V	C25E10.12	UPF0046 protein	-3.25997	0.00996152
C05E4.11	V	srj-24	Serpentine Receptor, class J	-3.25689	0.0361477
B0554.2	V	B0554.2		-3.24988	0.0264829
T08A9.10	X	spp-6	SaPosin-like Protein family	-3.23951	0.0305679
T25C12.9	X	T25C12.9		-3.23652	0.0455654
T24E12.1	II	T24E12.1		-3.23447	0.0442044
F14H3.3	V	F14H3.3		-3.23338	0.0442562
F45E6.4	X	lips-1	LIPaSe related	-3.22894	0.0308941
K11H12.6	IV	K11H12.6		-3.22717	0.010299
F36H9.4	V	F36H9.4		-3.22411	0.0436953
C07C7.1.1	IV	C07C7.1		-3.2214	0.0317887
H13N06.2	X	H13N06.2		-3.21959	0.0190854
F28B1.6	V	sri-66	Serpentine Receptor, class I	-3.21765	0.0397799
F31F4.14	V	sru-25	Serpentine Receptor, class U	-3.21765	0.0393071
K08F9.5	V	K08F9.5		-3.21731	0.0357094
F46B3.14c	V	F46B3.14		-3.21637	0.0434857
F53B6.8	I	fipr-26	FIP (Fungus-Induced Protein) Related	-3.21262	0.0405037
T05B9.2	II	T05B9.2		-3.20957	0.0197546
T01G6.10	V	T01G6.10		-3.20795	0.0441843
R09D1.11a	II	R09D1.11		-3.20733	0.0210585
C09D1.2	I	clec-89	C-type LECtin	-3.20681	0.0343692
F28H7.2	V	F28H7.2		-3.20548	0.0435328
B0238.15	V	B0238.15		-3.20548	0.0326272
Y41D4B.28	IV	Y41D4B.28		-3.204	0.0354609
Y50E8A.6	V	Y50E8A.6	Glycerol-3-phosphate dehydrogenase	-3.2008	0.0134625
Y4C6A.2d	IV	mgl-3	Metabotropic GLutamate receptor family	-3.20018	0.0437371
C37C3.3	V	vps-32.2	related to yeast Vacuolar Protein Sorting factor	-3.19316	0.0356659
H12D21.6	V	H12D21.6		-3.19158	0.0384912
C40H5.5b	X	ttx-3	LIM/homeobox protein	-3.19006	0.00637061
C24G6.11	V	C24G6.11		-3.18515	0.0360408
R134.2	II	gcy-2	Receptor-type guanylate cyclase	-3.18081	0.0372928
C40H1.3	III	C40H1.3		-3.17984	0.0413205
F02H6.6	IV	F02H6.6		-3.17764	0.0283748
D1069.2.2	II	cpn-2	CalPoNin	-3.17651	0.0380635
W03B1.1	IV	W03B1.1		-3.17605	0.0485784
C04F6.8	X	C04F6.8		-3.17581	0.0385875
Y51H7C.9	II	Y51H7C.9		-3.17545	0.0394588
Y82E9BL.11	III	fbxa-15	F-box A protein	-3.17456	0.016366
B0416.4	X	B0416.4	Uncharacterized RING finger protein	-3.16743	0.0370229
C39H7.9b.2	IV	srsx-16	Serpentine Receptor, class SX	-3.16699	0.0344926
F41G4.1	X	dyla-1	DYnein Light chain, Axonemal p28 type	-3.1661	0.0372153
Y52B11A.19	I	Y52B11A.19		-3.16313	0.0401394
C49G7.2	V	srh-169	Serpentine Receptor, class H	-3.16169	0.0371219
T04C12.23	V	T04C12.23		-3.16013	0.0498728
Y38H6C.13	V	Y38H6C.13		-3.15836	0.0404868
E03H4.5	I	E03H4.5		-3.15727	0.0479862
R07A4.1	X	egl-36	Potassium voltage-gated channel protein, egg-laying defective	-3.154	0.0119057
F57B1.15	V	F57B1.15		-3.15344	0.0417521
C06H2.5b	V	glb-3	GLoBin related	-3.15344	0.0356756
F40E12.2	II	F40E12.2		-3.15313	0.0141326
T21H3.4	V	cutl-22	CUTiclin-Like	-3.14949	0.0120965
Y20C6A.2	V	fbxb-7	F-box B protein	-3.14861	0.0485892
F16F9.6	X	F16F9.6		-3.14698	0.0376033
C04E6.9	V	srd-16	Serpentine Receptor, class D (delta)	-3.14575	0.0376725
C17F4.4	II	srh-297	Serpentine Receptor, class H	-3.14574	0.0248299
T26G10.4	III	T26G10.4		-3.14252	0.0409387
C43H6.3.1	X	C43H6.3		-3.13978	0.0438528
Y71H2AM.12	III	Y71H2AM.12		-3.13978	0.0426561
Y54F10BM.5	III	fbxa-9	F-box A protein	-3.13873	0.0495115
W03D8.1	I	W03D8.1		-3.13518	0.0411334
T11A5.5	V	sdz-31	SKN-1 Dependent Zygotic transcript	-3.13381	0.0448114
H23L24.5	IV	pme-4	Parg-2, Poly(ADP-ribose) glycohydrolase	-3.12624	0.0373882
F26E4.2	I	F26E4.2		-3.12595	0.0396321
F55B11.6.1	IV	F55B11.6		-3.12554	0.0125157
C46E1.2	X	gcy-36	Soluble guanylate cyclase	-3.12506	0.0494986
K10D3.3	I	taf-11.2	TAF (TBP-associated transcription factor) family	-3.12451	0.0203145
C35A5.11b	V	C35A5.11		-3.12396	0.0122349
F37B4.3	V	srh-243	Serpentine Receptor, class H	-3.11751	0.0473794
F33C8.2	X	F33C8.2		-3.1123	0.0373217
K01A6.8	IV	K01A6.8		-3.11149	0.0496703
C06C6.1	V	C06C6.1		-3.10993	0.0458117
F33A8.7	II	F33A8.7		-3.10936	0.0493926
F36G9.9	V	sri-2	Serpentine Receptor, class I	-3.10924	0.047945
F47F6.3	II	oac-30	O-ACyltransferase homolog	-3.10742	0.0498317
F47D12.3	III	F47D12.3		-3.10551	0.0433123
T22F3.10	V	T22F3.10		-3.10499	0.0445657
F13H10.5	IV	F13H10.5		-3.10348	0.0490847
W03B1.3.1	IV	W03B1.3		-3.10063	0.0456571
R155.3	III	R155.3	Protein-tyrosine-phosphatase	-3.09962	0.00389596
C26B2.8	IV	C26B2.8		-3.09614	0.00396578
Y53G8AM.5	III	Y53G8AM.5		-3.09181	0.0325271
M01G12.14	I	M01G12.14		-3.08977	0.0109577
C47A10.9	V	srh-287	Serpentine Receptor, class H	-3.08883	0.0350715
Y53G8B.3	III	Y53G8B.3		-3.08548	0.0136063
F53B1.6	X	F53B1.6	SWimming Induced Paralysis(swip-10)	-3.08528	0.0460894
Y40B10A.5	V	Y40B10A.5		-3.08194	0.0490714
H12D21.9	V	H12D21.9		-3.07979	0.03884
C05D2.3	III	basl-1	BAS-Like	-3.07886	0.0155939
F09C6.3	V	F09C6.3		-3.07754	0.0359177
D1007.1	I	ceh-17	C. Elegans Homeobox	-3.07609	0.0431052
T19H12.5	V	srd-32	Serpentine receptor class delta	-3.07062	0.0139044
F10E7.1	II	F10E7.1		-3.06959	0.0470188
K04F1.4	V	srw-91	Serpentine Receptor, class W	-3.06787	0.0426527
F43E2.6b.2	II	F43E2.6		-3.06697	0.0390145
Y110A7A.20	I	ift-20	IFT (Chlamydomonas IntraFlagellar Transport) homolog	-3.05742	0.0469096
ZC168.2	IV	ZC168.2		-3.05499	0.0106539
W04G3.2	X	lpr-5	LiPocalin-Related protein	-3.05348	0.00439941
C45G7.8	IV	C45G7.8		-3.0522	0.0332216
F08A8.6	I	tag-138		-3.04827	0.0425025
F43G6.5	II	F43G6.5		-3.0475	0.0471931
Y56A3A.39	III	Y56A3A.39		-3.04613	0.0407294
C05C9.2	X	C05C9.2		-3.03738	0.0430189
C09F12.3	X	C09F12.3		-3.03462	0.0310274
T28B4.10	X	T28B4.10		-3.03396	0.0432808
B0198.1	X	tsp-20	TetraSPanin family	-3.03001	0.00292917
H01G02.2	IV	dyf-18	abnormal DYe Filling	-3.02767	0.0473474
F10D7.4	X	F10D7.4		-3.0265	0.0445032
C50C10.3	V	sru-30	Serpentine Receptor, class U	-3.02381	0.0441181
Y110A2AL.2	II	Y110A2AL.2		-3.02343	0.0133723
Y47D3A.34	III	Y47D3A.34		-3.02282	0.0494004
F59A1.15	V	F59A1.15		-3.02237	0.0425797
F16F9.11	X	F16F9.11		-3.02002	0.0302586
K06A9.6	X	anr-49		-3.01783	0.0449833
C03A3.7	X	C03A3.7		-3.01662	0.0306012
C49D10.4	II	oac-10	O-ACyltransferase homolog	-3.01564	0.0434812
C07H6.9	III	C07H6.9		-3.00538	0.042897
Y68A4B.1	V	clec-243	C-type LECtin	-3.00538	0.0427707
C09D8.10	II	C09D8.10		-3.00397	0.0486809
C25F6.9	X	C25F6.9		-2.99632	0.0186009
ZK896.1	IV	ZK896.1		-2.99545	0.0137302
F41C3.11	II	F41C3.11		-2.9946	0.0417433
W07G1.14	II	W07G1.16		-2.99063	0.0492923
W07G1.16	II	W07G1.16		-2.99063	0.0492288
B0285.10	III	ckb-3	Putative choline kinase B	-2.98779	0.0486853
W05H5.1	II	W05H5.1		-2.98631	0.0294609
R07E3.6	X	R07E3.6		-2.98564	8.51074e-05
T25C12.8	X	T25C12.8		-2.98152	0.0467712
Y49F6B.5	II	sdz-32	SKN-1 Dependent Zygotic transcript	-2.98082	0.0299883
Y66A7AL.3	III	Y66A7AL.3		-2.97916	0.0411308
Y71F9AR.2	I	Y71F9AR.2		-2.9759	0.0157948
F44A2.7	V	F44A2.7		-2.972	0.0302104
Y38E10A.16	II	nspe-5	Nematode Specific Peptide family, group E	-2.972	0.0472894
C09E8.5	II			-2.9708	0.0461723
C08F8.6	IV	C08F8.6		-2.96802	0.0442555
D1086.1	V	D1086.1		-2.96228	0.0383931
F58A3.3	X	F58A3.3		-2.95982	0.0385671
EGAP9.4	V	EGAP9.4		-2.95944	0.049998
ZK892.7	II	sdz-38	SKN-1 Dependent Zygotic transcript	-2.95931	0.0388137
C10A4.8	X	mnm-2		-2.95632	0.00354496
Y67D8C.16	IV	Y67D8C.16		-2.95362	0.0381599
ZC455.7b	V	sre-20	Serpentine Receptor, class E (epsilon)	-2.95331	0.0487019
M7.12	IV	M7.12		-2.95229	0.0489748
Y44A6D.6	V	Y44A6D.6		-2.95153	0.0323024
Y71H2B.1	III	Y71H2B.1		-2.95064	0.0171368
C03A7.2	V	C03A7.2		-2.94479	0.0459557
F28G4.3	V	F28G4.3		-2.93968	0.0364588
Y39A3B.1	III	Y39A3B.1		-2.9356	0.0476942
ZC196.3	V	ZC196.3		-2.93451	0.0362839
F11A5.12	V	stdh-2	Putative steroid dehydrogenase	-2.93358	0.00626191
ZK54.3	X	ZK54.3		-2.9261	0.0294904
R08H2.10	V	R08H2.10	Major sperm protein	-2.92527	0.0345862
T04C12.19	V	T04C12.19		-2.92405	0.0345593
C07A12.18b	X	C07A12.18		-2.92233	0.0489175
Y19D10B.2	V	irld-15	Insulin/EGF-Receptor L Domain protein	-2.92133	0.0359619
R09B5.13	V	cnc-11	CaeNaCin (Caenorhabditis bacteriocin)	-2.92133	0.03457
C50E10.9	II	sre-49	Serpentine Receptor, class E (epsilon)	-2.91731	0.0492382
F46F2.5	X	F46F2.5		-2.91456	0.0129987
ZK945.8	II	ZK945.8		-2.90667	0.0157663
F43G9.11	I	ces-1	CEll death Specification	-2.90617	0.0493496
M02E1.2	X	M02E1.2		-2.90407	0.0424432
F13E9.9	IV	F13E9.9		-2.90318	0.0353431
F26A1.15	III	acbp-7	Acyl-Coenzyme A Binding Protein	-2.89919	0.0441113
M28.4	II	M28.4		-2.89735	0.0303815
E03H4.7	I	oac-13	O-ACyltransferase homolog	-2.89376	2.53059e-05
K02F3.13	III	K02F3.13		-2.89227	0.034456
W08F4.5	II	W08F4.5		-2.87949	0.0346026
C31G12.1	V	C31G12.1		-2.87351	0.0355557
C14A11.5	X	C14A11.5		-2.87029	0.0349216
Y58A7A.2	V	Y58A7A.2		-2.87022	0.0362026
F38H4.15	IV	F38H4.15		-2.86149	0.023489
F10F2.8	III	clec-153	C-type LECtin	-2.86018	0.0232151
Y22F5A.2	V	sri-18	Serpentine Receptor, class I	-2.85965	0.0374694
F09E10.10	X	F09E10.10		-2.85732	0.00940909
F11H8.2	III	lgc-38	Ligand-Gated ion Channel	-2.8571	0.00621723
C10G11.4	I	srh-49	Serpentine Receptor, class H	-2.85683	0.0369791
C09C7.1	X	zig-4	2 (Zwei) IG domain protein	-2.85424	0.0439876
F20C5.7	IV	F20C5.7		-2.852	0.0374079
C39E9.5	IV	scl-7	SCP-Like extracellular protein	-2.852	0.0375367
C39B5.8	III	fbxa-8	F-box A protein	-2.8502	0.0374564
T26H5.5	V	srw-33	Serpentine Receptor, class W	-2.84553	0.0367235
T19C3.5	III	T19C3.5		-2.8441	0.0179505
F59A6.10	II	F59A6.10		-2.83865	0.0227655
K06H6.6	V	K06H6.6		-2.8372	0.0383772
F55C5.16	V	F55C5.16		-2.82648	0.0384745
Y102A5C.32	V	sri-69	Serpentine Receptor, class I	-2.82648	0.0384738
R10E4.11b	III	R10E4.11		-2.82299	0.0207836
T27E4.18	V	T27E4.18		-2.82285	0.0391683
F59A1.12	V	F59A1.12		-2.8228	0.00832556
F20C5.5.1	IV	F20C5.5		-2.82122	0.0218846
Y116F11A.1	V	Y116F11A.1	ATP-dependent DNA helicase	-2.82011	0.038268
F58H1.2	V	F58H1.2		-2.81945	0.0102348
F43D9.1	III	F43D9.1		-2.81725	0.000594601
C09D8.3	II	C09D8.3		-2.8143	0.0405955
F47E1.5	X	F47E1.5		-2.81368	0.0215945
K08E4.5	IV	bath-37	BTB and MATH domain containing	-2.81101	0.0401857
T24B8.10	II	T24B8.10		-2.80899	0.0400702
F13A7.2	V	srd-63	Serpentine receptor class delta	-2.80345	0.0194481
F01D4.8	IV	F01D4.8		-2.8027	0.039616
K06H7.8	III	K06H7.8	Putative serine/threonine-protein kinase	-2.80252	0.0285907
M05D6.9	II	M05D6.9		-2.80238	0.0435263
Y55B1AR.3	III	Y55B1AR.3		-2.80119	0.0238285
F21A3.1	V	srh-276	Serpentine Receptor, class H	-2.79927	0.0402156
ZK1290.20	II	ZK1290.20		-2.78061	0.038943
T05A12.1	IV	srx-19	Serpentine Receptor, class X	-2.77701	0.037799
F32D1.11	V	F32D1.11		-2.77667	0.0406973
K09F6.4	II	K09F6.4		-2.77418	0.00813055
T21E8.2	X	pgp-7	P-GlycoProtein related	-2.77299	0.0382357
Y41D4B.26	IV	Y41D4B.26		-2.77273	0.0466438
R07C3.6	II	fbxc-28	F-box C protein	-2.76944	0.0361473
C50H2.4a	V	C50H2.4		-2.76484	0.0416759
F58F9.6	IV	F58F9.6		-2.76461	0.0208374
R01E6.1b	X	odr-1	Receptor-type guanylate cyclase gcy-10, ODoRant response abnormal	-2.76357	0.0163003
R17.1	III	fbxb-85	F-box B protein	-2.75129	0.0387217
F52E4.6	X	wrt-2	WaRThog (hedgehog-like family)	-2.74641	0.00016899
Y60A3A.2	V	clec-260	C-type LECtin	-2.74598	0.0400841
Y113G7A.10	V	spe-19	defective SPErmatogenesis	-2.74383	0.039419
W01A8.6	I	W01A8.6		-2.74259	0.0265496
F31F6.15	X	F31F6.15		-2.73952	0.0396144
C04C3.1	IV	srz-60	Serpentine Receptor, class Z	-2.73691	0.0400796
F46C5.2.2	II	F46C5.2		-2.73626	0.0436668
T19A5.4	V	nhr-44	Nuclear hormone receptor family member	-2.73472	0.0268304
Y119D3A.1	III	fbxa-75	F-box A protein	-2.73114	0.0410316
EGAP7.1	X	dpy-3	DumPY: shorter than wild-type	-2.72634	0.0440411
T26C11.5	X	ceh-41	C. Elegans Homeobox	-2.72214	0.0253485
C26B2.2	IV	C26B2.2		-2.72114	0.0431274
Y75D11A.3	X	Y75D11A.3		-2.71962	0.0404444
SSSD1.1	X	igcm-2	ImmunoGlobulin-like Cell adhesion Molecule family	-2.71613	0.00155029
F42D1.10	X	F42D1.10		-2.71554	0.0437066
F42D1.14	X	F42D1.10		-2.71554	0.0435466
ZC334.8	I	ins-25	INSulin related	-2.7128	0.0408829
C18B10.1	V	srbc-11	Serpentine Receptor, class BC (class B-like)	-2.70588	0.044869
F26A1.4	III	F26A1.4		-2.69579	0.0434496
F38A6.7	V	F38A6.7		-2.69483	0.0224999
F38A6.6	V	F38A6.7		-2.69483	0.0224913
R01H2.8	III	R01H2.8		-2.69047	0.0455533
F30A10.2	I	F30A10.2		-2.68885	0.038226
F42E11.1a	X	pgp-4	P-GlycoProtein related	-2.68797	0.00975028
W05H12.2	I	W05H12.2		-2.685	0.0432293
Y54F10BM.10	III	fbxa-1	F-box A protein	-2.6845	0.0389549
F28C6.10	II	F28C6.10		-2.68176	0.044711
T11F1.1	II	srw-60	Serpentine Receptor, class W	-2.67419	0.0436898
Y105C5B.1418	IV	Y105C5B.1418		-2.6697	0.03908
F46C8.5	X	ceh-14	Homeobox protein	-2.66527	0.00306931
F47D12.5	III	gadr-3	Gastrulation-defective protein	-2.66511	0.0106208
D2024.4b	IV	D2024.4		-2.66361	0.0396398
C14A4.8	II	C14A4.8	Major sperm protein	-2.65701	0.0390407
C12D5.3	V	C12D5.3		-2.65456	0.0268061
M05B5.10	I	M05B5.10		-2.64858	0.0376248
F53F4.4c	V	F53F4.4		-2.63874	0.04274
Y17D7B.3	V	Y17D7B.3		-2.63867	0.0395542
F35H8.2	II	F35H8.2		-2.63762	0.0256479
F45H7.9	III	F45H7.9		-2.63746	0.0460067
T26H8.5	V	T26H8.5		-2.63656	0.0496192
T27C4.3	V	str-30	Seven TM Receptor	-2.63532	0.0382898
ZK1037.9	V	srw-113	Serpentine Receptor, class W	-2.62977	0.0464477
C45B11.4	V	srh-74	Serpentine Receptor, class H	-2.62649	0.0381489
F22F4.1	X	F22F4.1		-2.62128	0.0118902
B0348.1	V	B0348.1		-2.62029	0.0378904
F41E6.15	V	F41E6.15		-2.61904	0.0464998
F26G1.14	II	F26G1.14		-2.61637	0.0413721
Y53F4B.27a	II	Y53F4B.27		-2.61508	0.00954721
T11B7.7b	IV	linc-97		-2.61306	0.0384709
C52B9.11	X	ets-10	ETS class transcription factor	-2.61116	0.0340102
C30A5.4	III	C30A5.4		-2.60809	0.00290177
F28A12.1	V	acd-4	ACid-sensitive Degenerin	-2.60204	0.0104291
ZK1290.12	II	wrt-1	Warthog protein 1	-2.60087	0.00109133
R01E6.7.1	X	R01E6.7		-2.59902	0.0351902
F59A3.7	I	F59A3.7		-2.59779	0.0397349
F41D9.7	X	F41D9.7		-2.59534	0.0315952
F22E12.2	V	chw-1	CHp/Wrch Rho-like protein homolog	-2.58967	0.031786
T20B3.13	V	clec-40	C-type LECtin	-2.58329	0.0329871
F12E12.3	II	F12E12.3		-2.58052	0.0437707
H13N06.11	X	H13N06.11		-2.57216	0.0443197
C25E10.7	V	C25E10.7		-2.57071	0.0329909
R03A10.6.2	X	sprr-1	Sex Peptide Receptor (Drosophila) Related	-2.57059	0.0357481
ZC455.8a	V	srbc-43	Serpentine Receptor, class BC (class B-like)	-2.56985	0.0436379
C35A5.14	V	C35A5.14		-2.56676	0.0440311
F44E5.10	II	F44E5.10		-2.56364	0.0445294
F35G2.20	IV	F35G2.20		-2.55757	0.040795
ZC239.9	II	sri-48	Serpentine Receptor, class I	-2.55482	0.0450894
W04G3.1a	X	lpr-6	LiPocalin-Related protein	-2.55458	0.0229497
K09F5.5	X	set-12	Histone-lysine N-methyltransferase	-2.55187	0.0229309
Y19D10B.5	V	irld-16	Insulin/EGF-Receptor L Domain protein, pseudogene	-2.55147	0.0449316
T09F5.11	V	fbxa-84	F-box A protein	-2.54132	0.0296553
T21B4.8	II	srh-61	Serpentine Receptor, class H	-2.54127	0.0460827
T09F5.20b	V	T09F5.20		-2.53881	0.0453466
ZC101.3	II	hhat-1	Homolog of Hedgehog AcylTransferase	-2.53862	0.0149611
C49H3.16	IV	C49H3.16		-2.53563	0.0137106
C54F6.7	V	srb-18	Serpentine receptor class beta	-2.53435	0.0449369
K02E2.7b	V	K02E2.7		-2.5287	0.0402156
T21C12.10	III	T21C12.10		-2.52378	0.0486465
F08E10.6	V	srh-111	Serpentine Receptor, class H	-2.51617	0.043978
C50F2.1	I	C50F2.1		-2.51609	0.0442992
ZC434.3	I	ZC434.3		-2.51304	0.0314057
R08F11.4	V	R08F11.4		-2.50923	0.0152587
F33D4.6b	IV	F33D4.6		-2.50879	0.000466638
F42G2.5	II	F42G2.5	Major sperm protein	-2.50574	0.0375072
W06G6.9	V			-2.50151	0.0472989
C45B2.7	X	ptr-4	PaTched Related family	-2.5012	0.00277654
F59F5.7	X	F59F5.7		-2.49844	0.0145763
C16D9.9	V	C16D9.9		-2.49615	0.0263476
F59B2.5b	III	rpn-6.2	Probable 26S proteasome regulatory subunit	-2.49276	0.0439209
T05A10.6	X	T05A10.6		-2.48788	0.0202345
Y71G12B.17	I	Y71G12B.17		-2.48546	0.0422896
W03C9.6.1	II	W03C9.6		-2.48529	0.0330117
T19D12.14	II	T19D12.14		-2.4834	0.0489819
T24E12.3	II	T24E12.3		-2.48217	0.0494815
Y46C8AL.4	IV	clec-71	C-type LECtin	-2.48069	0.0378269
Y71A12B.17a	I	gadr-5	GAstrulation Defective, Redundant	-2.47951	0.030782
ZK617.24	IV	ZK617.24		-2.47908	0.0497162
F53C3.11	II	F53C3.11		-2.47844	0.0384567
M28.9.1	II	M28.9		-2.47502	0.0400257
T10C6.1	V	str-232	Seven TM Receptor	-2.47105	0.0377106
F56C3.6	X	dgn-2	DystroGlycaN	-2.46893	0.0359055
K08D10.8	IV	scrm-5	SCRaMblase (phospholipid scramblase)	-2.46324	0.00494743
T25B9.11a	IV			-2.46231	0.0421477
F31F6.2	X	F31F6.2		-2.46114	0.018032
F13D12.9.1	II	F13D12.9		-2.45719	0.0020933
F14F9.4	V	F14F9.4		-2.45562	9.42881e-06
Y62E10A.3	IV	Y62E10A.3		-2.44499	0.00589043
C06C6.2	V	str-233	Seven TM Receptor	-2.44232	0.00278807
T27C10.3	I	mop-25.3	MO25-like protein	-2.44195	0.0250546
C56G2.5	III	C56G2.5	Non-specific serine/threonine protein kinase	-2.43985	0.0490734
T20D4.6	V	arrd-22	ARRestin Domain protein	-2.43922	0.039851
C38C3.6	V	C38C3.6		-2.43748	0.0163365
K12H6.9	II	K12H6.9		-2.43748	0.0452987
W10C4.1	III	W10C4.1		-2.43611	0.0429028
Y48G1BM.9	I	Y48G1BM.9		-2.43362	0.0440318
Y71G12B.25	I	Y71G12B.25		-2.43268	0.000259285
Y32F6B.2	V	ncx-5	Na/Ca eXchangers	-2.4323	0.0380961
C42D4.2	IV	C42D4.2		-2.42924	0.0236747
W09D10.6	III	linc-105		-2.4262	0.0414359
Y57G11B.5	IV	Y57G11B.5		-2.40596	0.0427634
C51E3.1	V			-2.40347	0.0476311
F39G3.4	V	F39G3.4		-2.3837	0.0275428
F33H12.5	II	sri-36	Serpentine Receptor, class I	-2.38024	0.00657438
F53G12.3	I	duox-2	DUal OXidase	-2.36986	0.0408538
C50B6.14a	V	nhr-129	Nuclear Hormone Receptor family	-2.36174	0.0388638
F14H8.6b	V	cng-1	Cyclic Nucleotide Gated channel	-2.35992	0.0212809
K11H12.1	IV	K11H12.1	Putative bolA-like protein	-2.35843	0.0214207
C54D10.21	V	anr-30		-2.35191	0.0192691
B0457.12	II	B0457.12		-2.3485	0.0495339
ZC123.1	I	ZC123.1		-2.34344	0.00339755
F58E1.3	II	fbxb-26	F-box B protein	-2.34072	0.0445138
T08G11.5.2	I	unc-29	Acetylcholine receptor subunit beta-type, uncoordinated	-2.32616	0.0222202
C33D9.3b.1	IV	C33D9.3		-2.32446	0.00319475
Y59H11AL.1a	IV	npr-22	NeuroPeptide Receptor family	-2.32223	0.00196439
T24B8.6	II	hlh-3	Helix Loop Helix	-2.31216	0.0275925
W03F9.4	V	W03F9.4		-2.30733	0.000914322
F35C8.3	X	jkk-1	Dual specificity mitogen-activated protein kinase kinase	-2.30647	0.0498047
F01G10.6	IV	F01G10.6		-2.30456	0.00363208
ZK896.8	IV	gcy-18	Receptor-type guanylate cyclase	-2.29605	0.0016689
T23B12.8a.3	V	T23B12.8		-2.29426	0.0207089
Y39E4B.8	III	zig-8	2 (Zwei) IG domain protein	-2.29314	0.0203005
C34C6.3	II	C34C6.3		-2.28593	0.0481099
W02A2.5	IV	W02A2.5		-2.2781	0.00842801
C54D10.14a	V	C54D10.14		-2.27211	0.0192428
B0523.1	III	kin-31	Probable tyrosine-protein kinase	-2.25484	0.00789382
T21D12.15	IV	best-19	BESTrophin (chloride channel) homolog	-2.25405	0.0252893
Y38E10A.7	II	lips-15	LIPaSe related	-2.25252	0.0486592
F58F9.1	IV	F58F9.1		-2.24372	0.049846
T19C4.1	V	T19C4.1		-2.21805	0.0223874
F55A4.4	X	F55A4.4		-2.19455	0.0245425
K02F6.9	II	nep-18	NEPrilysin metallopeptidase family	-2.19285	0.0281137
F53B1.4	X	F53B1.4		-2.19254	0.000770937
T26C5.2	II	T26C5.2		-2.19121	0.0283334
F59B10.7	II	F59B10.7		-2.17402	0.00540904
T13C2.2	II	T13C2.2		-2.16751	0.0234235
Y39G10AR.7	I	Y39G10AR.7		-2.1491	0.0252358
Y38C1AA.4	IV	tcl-2	T Cell Lineage defect	-2.14064	0.00231883
T03D3.5	V	T03D3.5	vertebrate CNNM family homolog(cnnm-5)	-2.13485	0.0279239
B0280.2	III	B0280.2		-2.13032	0.0325393
T22B11.3	IV	T22B11.3	Potassium voltage-gated channel protein	-2.12366	0.0291251
W06D12.1	V	cutl-4	CUTiclin-Like	-2.11778	0.0328174
W06A7.6	V	W06A7.6		-2.10985	0.0170525
T03G11.6	X	T03G11.6		-2.10932	0.035181
C08B11.6.2	II	arp-6	Actin-like protein	-2.09872	0.0100868
T21H3.2	V	ptr-16	PaTched Related family	-2.09785	0.0157005
T26H2.8	V	srr-2	Serpentine Receptor, class R	-2.09768	0.0357851
Y38H6C.10	V	fbxa-149	F-box A protein, pseudogene	-2.06968	0.0366049
C49G7.5	V	irg-2	Infection Response Gene	-2.06588	0.00414267
C49A1.5	I	C49A1.5		-2.06419	0.0307448
C30A5.7b	III	unc-86	Transcription factor, uncoordinated	-2.06285	0.00544754
Y39A1A.9	III	Y39A1A.9		-2.06117	4.98962e-07
C34B7.1	I	C34B7.1		-2.05823	0.00296906
C29F7.6	X	jmjd-3.3	JuMonJi (transcription factor) Domain protein	-2.05619	0.0033248
F20G2.3b	V	F20G2.3		-2.05523	0.0336357
C37H5.1	V	nex-4	anNEXin family	-2.04768	0.00543764
R13G10.4	III	R13G10.4	vertebrate CNNM family homolog	-2.04286	0.0174954
K01A2.11d.2	II	cbn-1	Calcium BiNding protein homolog	-2.0428	0.00867197
K11G9.5	V	K11G9.5		-2.0401	0.0368823
Y69H2.6	V	ubc-19	UBiquitin Conjugating enzyme	-2.04004	0.011562
M151.7	II	M151.7		-2.03353	0.0398227
C31A11.1	V	oac-5	O-ACyltransferase homolog	-2.02736	0.0478062
C32B5.1a	II	fbxc-40	F-box C protein	-2.01376	0.0131122
C04A11.2	X	C04A11.2		-2.00786	0.0400978
T22G5.3	V	T22G5.3		-2.0076	0.0359403
C49G7.8	V	cyp-35A4	CYtochrome P450 family	-2.00233	0.0340073
C50F2.6b	I	fkb-5	Peptidyl-prolyl cis-trans isomerase	-1.99481	0.0436949
W03D8.5	I	W03D8.5	Major sperm protein	-1.99343	0.00357164
C08G9.2	IV	C08G9.2		-1.99223	0.0176618
C30F8.7	I	linc-156		-1.97929	0.025451
F13E9.1.1	IV	F13E9.1		-1.97791	0.00603607
K11C4.2	V	K11C4.2		-1.97377	0.0205967
F16F9.5	X	mec-10	Degenerin, mechanosensory	-1.96898	0.0182373
K02G10.4c	X	flp-11	FMRFamide-like neuropeptides 1	-1.9507	0.0388428
C17F4.12	II	C17F4.12		-1.94205	0.0263666
F22D3.6	II	F22D3.6		-1.94107	0.0476918
Y22D7AR.2	III	Y22D7AR.2		-1.93936	0.00681075
C30A5.10a	III	C30A5.10		-1.93843	0.0490193
C08B6.8b.2	V	C08B6.8	Probable oligoribonuclease	-1.93588	0.00871805
R11H6.4a	V	R11H6.4		-1.93262	0.0490301
C35D10.15	III	clec-6	C-type LECtin	-1.92834	0.0234941
ZC204.4a	II	srg-20	Serpentine receptor class gamma	-1.92828	0.0477893
T04B2.3a	IV	T04B2.3		-1.92814	0.0424784
Y53F4B.28	II	ptr-20	PaTched Related family	-1.92732	0.0237602
D2063.1	V	D2063.1		-1.92532	0.0465315
Y87G2A.17	I	Y87G2A.17		-1.92493	0.0169214
R05G9.2b	II	twk-49	TWiK family of potassium channels	-1.91866	0.00759244
T28D9.4a	II	T28D9.4		-1.91761	0.0119207
Y69H2.12	V	egas-2	EGF plus ASC domain ion channel	-1.91187	0.0425694
Y55B1BR.1	III	Y55B1BR.1		-1.8918	0.0434419
R07G3.10	II	R07G3.10		-1.87877	0.0493549
F17A2.5	X	ceh-40	Homeobox protein	-1.86809	0.0431175
W04G3.3	X	lpr-4	LiPocalin-Related protein	-1.85924	0.0263478
C06C6.3	V	str-231	Seven TM Receptor	-1.84909	0.0185345
C30H6.5a	IV	C30H6.5		-1.8248	0.0493927
C18C4.2	V	cft-1	Cystic Fibrosis Transmembrane conductance regulator homolog	-1.8216	0.0206483
R09E10.5	IV	R09E10.5		-1.81524	0.00290494
Y42A5A.2c.2	V	lact-8	beta-LACTamase domain containing	-1.80372	0.0282019
T17A3.1	III	ver-1	VEGF (vascular endothelial growth factor) Receptor family	-1.80174	0.0275882
B0198.2a	X	B0198.2		-1.80144	0.0275241
C02F5.5	III	C02F5.5		-1.79031	0.0129863
C17E7.13	V			-1.78701	0.029119
T07F10.1a	V	T07F10.1		-1.78001	0.012497
C26D10.5d	II	eff-1	Epithelial Fusion Failure	-1.77667	0.0406637
T22F7.4	III	T22F7.4		-1.77589	0.031756
F46F11.7	I	F46F11.7		-1.77099	0.0229936
B0564.10a	IV	unc-30	Homeobox protein, uncoordinated	-1.76809	0.00813639
C06A8.9a	II	glr-4	GLutamate Receptor family (AMPA)	-1.76535	0.0227155
ZC21.2a	III	trp-1	TRP (transient receptor potential) channel family	-1.75889	0.0149866
T06H11.4	X	moc-1	MOlybdenum Cofactor biosynthesis	-1.75539	0.0116216
F10E7.9	II	F10E7.9		-1.75027	0.00739897
F53F4.5a.2	V	fmo-4	Dimethylaniline monooxygenase [N-oxide-forming]	-1.74811	0.0331928
F53B3.5	X	F53B3.5		-1.74111	0.00430901
F45B8.4	X	pag-3	PAttern of reporter Gene expression abnormal	-1.73293	0.0434088
K10B3.1b	X	K10B3.1		-1.72874	0.0360007
F52A8.4b	I	glb-18	GLoBin related	-1.72175	0.0356067
C34D1.1	V	dmd-10	DM (Doublesex/MAB-3) Domain family	-1.70879	0.0230933
Y48G1C.12	I	Y48G1C.12		-1.70534	0.037219
F08F1.1b	X	kin-9	protein KINase	-1.69865	0.0370911
F35G2.4.1	IV	phy-2	Prolyl 4-hydroxylase subunit alpha-2	-1.69837	0.0120793
K02E10.4b	X	K02E10.4		-1.69771	0.025478
C34C12.9	III	C34C12.9		-1.69572	0.00939446
W08F4.6.2	II	mlt-8		-1.69508	0.0339392
F39G3.1	V	ugt-61	UDP-glucuronosyltransferase	-1.68651	0.0407194
Y82E9BL.10	III	fbxa-14	F-box A protein	-1.68644	0.0498576
D1054.10	V	D1054.10		-1.68317	0.00749528
C15H9.11.1	X	C15H9.11		-1.67067	0.000347962
F21A3.7a	V	lgc-31	Ligand-Gated ion Channel	-1.66975	0.0351016
F35C8.7c.2	X	chtl-1	Choline transporter-like protein	-1.66648	0.0184355
F02C12.1	X	F02C12.1		-1.65839	0.0059925
F47F6.1a	II	lin-42	Period protein homolog, abnormal cell lineage	-1.65564	0.000831281
F40F8.1.2	II	F40F8.1	UMP-CMP kinase	-1.64907	0.0408226
F48D6.1.1	X	taf-11.1	TAF (TBP-associated transcription factor) family	-1.64602	0.0400333
K08F9.3	V	K08F9.3		-1.64524	0.0378248
C02F5.11	III	tsp-2	TetraSPanin family	-1.641	0.0227817
Y37E11AR.4	IV	nape-1	N-Acyl Phosphatidyl Ethanolamine specific phospholipase D (NAPE-PLD) homolog	-1.63295	0.0432973
F44G3.9	V	nhr-111	Nuclear hormone receptor family member	-1.6326	0.0440814
C16B8.4	X	C16B8.4		-1.62881	0.0367925
K09E2.4a	X	rig-1	neuRonal IGCAM	-1.62677	0.00641707
F40E10.5	X	F40E10.5		-1.62568	0.0420442
C30B5.1	II	szy-4	Suppressor of ZYg-1	-1.62309	0.0117452
D2045.9	III	D2045.9		-1.62297	0.0449947
Y38C1AB.8b	IV	frm-5.1	FERM domain (protein4.1-ezrin-radixin-moesin) family	-1.61079	0.047137
T24D11.1	X	eat-17	EATing: abnormal pharyngeal pumping	-1.61033	0.0112106
C09F9.2	II	C09F9.2		-1.6102	0.0173226
C02C2.4	III	C02C2.4	solute carrier homolog, slc-17.3	-1.60947	0.038977
C15A11.3	I	sol-1	Suppressor of lurcher protein	-1.60783	0.040988
F43E2.3	II	insc-1	INSCuteable (Drososphila asymmetric cell division protein) homolog	-1.60723	0.0289158
Y41G9A.1	X	osm-5	OSMotic avoidance abnormal	-1.60442	0.0479623
C17G1.6b	X	nas-37	Zinc metalloproteinase	-1.60329	0.0470353
F17E9.12	IV	his-31	Histone H4 [	-1.60078	0.0346319
Y65B4A.2.2	I	Y65B4A.2		-1.59546	0.0211684
Y69A2AR.29	IV	ngn-1	NeuroGeNin	-1.59422	0.0495766
C53A5.17	V	C53A5.17	tRNA (guanine(37)-N1)-methyltransferase	-1.58951	0.0185861
K09G1.1d	V	K09G1.1		-1.58725	0.0082806
R10F2.1	III	cdh-1	CaDHerin family	-1.57622	0.00340357
W04G3.8	X	lpr-3	LiPocalin-Related protein	-1.57347	0.00358818
Y54E10A.17.1	I	Y54E10A.17		-1.57211	0.0455267
F09F9.4	X	F09F9.4		-1.57182	0.0478003
ZK970.7	II	ZK970.7		-1.57115	0.000942563
H13N06.4b	X	suox-1	SUlfite OXidase	-1.56395	0.0106527
W06B11.6	X	W06B11.6		-1.55279	0.0332496
F28D1.9	IV	acs-20	fatty Acid CoA Synthetase family	-1.54307	0.0197232
C38H2.3	III	C38H2.3		-1.5387	0.0362902
F54D8.1.2	III	dpy-17	DumPY: shorter than wild-type	-1.5386	0.00647841
T19B10.2.3	V	T19B10.2		-1.52348	0.0275073
H42K12.3.2	X	H42K12.3		-1.52308	0.029789
T19A5.3a	V	T19A5.3		-1.52005	0.00251422
K09F6.3	II	K09F6.3	Protein-tyrosine-phosphatase	-1.51942	0.0444182
C50F4.16.1	V	C50F4.16		-1.51817	0.0146695
F58G11.3a	V	F58G11.3		-1.51465	0.0325844
F28F5.6	III	F28F5.6		-1.51142	0.0230211
R03D7.8	II	R03D7.8		-1.50858	0.0373816
H03E18.1.1	X	H03E18.1		-1.49765	0.0199754
C49A9.1	IV	C49A9.1		-1.49162	0.0293669
M01E10.2a	III	dpy-1	DumPY: shorter than wild-type	-1.48547	0.00586817
K08F9.2.2	V	aipl-1	AIP1 (Actin Interacting Protein 1) Like	-1.48499	0.0446388
C15C8.2b	V	cky-1	CKY homolog	-1.4842	0.0361843
T20F5.4	I	T20F5.4		-1.48343	0.00567037
Y105E8A.12a	I	catp-1	Cation transporting ATPase	-1.48229	0.00313294
Y82E9BR.17b.1	III	Y82E9BR.17		-1.45452	0.0274983
D1054.11	V	D1054.11		-1.45373	0.00286433
F31A3.5	X	F31A3.5		-1.4522	0.0321851
F59D8.1	X	vit-3	Vitellogenin	-1.44985	0.000314921
C05D12.7	II	C05D12.7		-1.44676	0.0455
R04E5.9	X	R04E5.9		-1.44498	0.0084224
C49G7.10	V	C49G7.10		-1.44265	0.00930228
K10B2.3a.1	II	clec-88	C-type lectin domain-containing protein	-1.43984	0.00987072
F19H8.4	II	mltn-9	MLt-TeN (mlt-10) related	-1.43725	0.0296852
T01E8.2	II	ref-1	REgulator of Fusion	-1.43344	0.0451396
H27M09.4	I	dpy-14	DumPY: shorter than wild-type	-1.43278	0.00164896
Y38C1AA.19	IV			-1.43261	0.0202096
C27C12.6	X	dmd-4	DM (Doublesex/MAB-3) Domain family	-1.4279	0.00257293
C02F5.8	III	tsp-1	Tetraspanin	-1.42778	0.0295904
R106.2	X	npr-24	NeuroPeptide Receptor family	-1.4234	0.0272968
R05G9R.1	II	R05G9R.1		-1.41748	0.0346747
C15C6.1.2	I	C15C6.1		-1.4143	0.0279013
Y47G6A.4	I	rde-10	RNA interference defective protein 10	-1.4112	0.0102359
F52F10.3	V	oac-31	O-ACyltransferase homolog	-1.40183	0.0223333
Y48D7A.2.1	X	flp-18	FMRFamide-like neuropeptide	-1.39113	0.0314521
C37H5.9c.1	V	nas-9	Zinc metalloproteinase	-1.38361	0.04046
C15C7.4	X	C15C7.4		-1.37517	0.0399316
W09G12.7	IV	W09G12.7		-1.37427	0.00865146
Y62H9A.6	X	Y62H9A.6		-1.36514	0.029634
R07G3.6	II	osm-8	Osmotic avoidance abnormal protein	-1.35868	0.0406782
F23H12.5	V	F23H12.5		-1.3574	0.0240049
K08D10.3	IV	rnp-3	RNP (RRM RNA binding domain) containing	-1.355	0.0374736
F53A9.2	X	F53A9.2	Protein kreg-1	-1.35304	0.000531808
F40E10.1	X	hch-1	Zinc metalloproteinase	-1.35205	0.043052
F53B1.2	X	F53B1.2	Sphingomyelin synthase-related	-1.34715	0.0133257
C48D5.1a	III	nhr-6	Nuclear hormone receptor family member	-1.34623	0.00103582
T24B8.4b	II	T24B8.4		-1.34521	0.00101135
Y37E11B.4	IV	taf-2	Transcription initiation factor TFIID subunit 2	-1.34396	0.0211595
C56C10.10	II	C56C10.10		-1.34146	0.0215038
Y52B11A.4.2	I	Y52B11A.4		-1.33998	0.0242936
F10E9.8	III	sas-4	Spindle assembly abnormal protein	-1.33404	0.0167245
Y111B2A.9b	III	Y111B2A.9		-1.32586	0.0220907
T28B4.4.1	X	T28B4.4		-1.3244	0.0032232
T10H9.2	V	scd-2	ALK tyrosine kinase receptor homolog	-1.32341	0.0319626
T21D12.7	IV	T21D12.7		-1.32057	0.0366758
F56F3.6	III	ins-17	INSulin related	-1.31461	0.0414968
K11H12.3	IV	K11H12.3		-1.30451	0.0216371
Y65B4BL.1a	I	Y65B4BL.1		-1.30312	0.0188674
K02F3.8	III	dos-3	Delta and OSM-11-like	-1.29454	0.023837
F20A1.7a	V	twk-11	TWiK family of potassium channels	-1.28341	0.031898
ZK524.3a.1	I	lars-2	Leucyl Amino-acyl tRNA Synthetase	-1.28137	0.0172947
Y57A10B.1	II	Y57A10B.1	MARCH (Membrane-Associated Ring finger (C3HC4)) homolog(marc-5)	-1.28005	0.0442778
E03H4.8	I	E03H4.8		-1.27599	0.0174643
F20B4.6	X	cgt-2	Ceramide glucosyltransferase 2	-1.27577	0.0371196
Y40B1A.2	I	Y40B1A.2		-1.27292	0.0369232
F25H2.13.1	I	rtel-1	Regulator of telomere elongation helicase 1 homolog	-1.2649	0.0476193
C27A12.6.1	I	C27A12.6		-1.26414	0.0391702
F37D6.6	I	tag-68	Dwarfin smad	-1.26396	0.0249438
Y46C8AL.9c	IV	clec-75	C-type LECtin	-1.26117	0.0351267
F53A2.8a	III	mtm-6	MTM (myotubularin) family	-1.26072	0.018791
C14C11.8b	V	pqn-13	Prion-like-(Q/N-rich)-domain-bearing protein	-1.25279	0.0140669
F30B5.4.2	IV	F30B5.4		-1.25221	0.0344472
Y46G5A.1d.2	II	tbc-17	TBC (Tre-2/Bub2/Cdc16) domain family	-1.24697	0.0101804
F02E8.5	X	atg-16.1	Autophagic-related protein 16.1	-1.24667	0.0449731
DY3.8.1	I	DY3.8		-1.24596	0.0421834
C06G8.1	IV	swt-3	Sugar transporter SWEET	-1.24321	0.0146844
F53C3.3	II	F53C3.3		-1.2407	0.0345166
Y51H4A.4	IV	zip-7	bZIP transcription factor family	-1.23623	0.0468398
Y43F8C.20	V	grsp-1	Glycine Rich Secreted Protein	-1.23621	0.0261389
R07C12.4	IV	R07C12.4		-1.23013	0.0475486
T23F2.1.1	X	bus-8		-1.21559	0.0266418
C49C3.9	IV	C49C3.9		-1.21243	0.0301746
M05B5.5a	I	hlh-2	Helix Loop Helix	-1.19888	0.0379538
C05D2.6a	III	madf-11	MADF domain transcription factor	-1.19845	0.0250711
F07C3.10	V	nhr-36	Nuclear Hormone Receptor family	-1.19699	0.0386738
C17C3.1d.2	II	C17C3.1		-1.19463	0.0330305
T19D12.5	II	T19D12.5		-1.19426	0.0106753
F28C1.2c	V	egl-10	Regulator of G-protein signaling, egg-laying defective	-1.19375	0.00906493
F35H12.3	X	sel-12	Presenilin, Suppressor/Enhancer of Lin-12	-1.18469	0.0465154
F10C5.2.2	III	F10C5.2		-1.18054	0.0189813
C34G6.6a	I	noah-1	NOmpA Homolog (Drosophila nompA: no mechanoreceptor potential A)	-1.1766	0.00934681
ZK1053.4	I	ZK1053.4		-1.17374	0.0142237
C56E10.4c	X	nhr-137	Nuclear Hormone Receptor family	-1.17353	0.0142252
C14H10.2b.2	X	C14H10.2		-1.17102	0.0100653
T13F2.8c	IV	cav-1	Caveolin	-1.16232	0.0317921
Y54G2A.29	IV	ndnf-1	NDNF (Neuron Derived Neurotrophic Factor) homolog	-1.16016	0.0350983
D2021.1	X	utx-1	human UTX (Ubiquitously transcribed TPR on X) homolog	-1.15707	0.0217749
ZK973.9	I	ZK973.9		-1.15554	0.0487455
F48F7.2.2	X	syx-2	Putative syntaxin	-1.14955	0.00221177
F29C12.1a	II	pqn-32	Prion-like-(Q/N-rich)-domain-bearing protein	-1.14695	0.0207832
C01H6.7b.2	I	swsn-9	SWI/SNF nucleosome remodeling complex component	-1.14343	0.0211034
R08F11.1	V	R08F11.1	Non-lysosomal glucosylceramidase	-1.14245	0.0141505
B0207.5	I	B0207.5		-1.13173	0.0314057
K09D9.1	V	K09D9.1		-1.12064	0.0153367
T24C4.2	III	T24C4.2		-1.11644	0.00772306
B0524.6	III	B0524.6		-1.11259	0.0110951
T27E4.6	V	oac-50	O-ACyltransferase homolog	-1.10945	0.0427076
C27C12.3	X	C27C12.3		-1.10781	0.0420253
ZK896.4	IV	ZK896.4		-1.09544	0.0250051
C54G7.3a.1	X	lgx-1	Lin-12 and Glp-1 X-hybridizing	-1.0918	0.0129851
Y62H9A.5	X	Y62H9A.5		-1.09121	0.012942
Y46G5A.10	II	cnp-2	Calcineurin-interacting protein	-1.08743	0.0309235
F16B12.4	X	F16B12.4		-1.08561	0.0287432
R13H4.5	V	R13H4.5		-1.08013	0.0157433
R10D12.13c.2	V			-1.07799	0.0113664
W01B6.1	IV	cwn-2	Wnt family	-1.07552	0.0205994
C27C12.4	X	C27C12.4		-1.07217	0.0197592
R53.3a	II	egl-43		-1.06253	0.0423258
F33E2.7	I	F33E2.7		-1.05098	0.0466744
F16B3.1	V	egl-2	egg-laying defective	-1.04573	0.0486125
F37H8.3a	II	F37H8.3		-1.04401	0.0093689
F15B9.7	V	fmi-1	FlaMIngo (cadherin plus 7TM domain) homolog	-1.04174	0.0167205
K08E7.7	IV	cul-6	Cullin-6	-1.04021	0.042626
F54D5.1a	II	pcs-1	PhytoChelatin Synthase	-1.03754	0.0344618
F08B12.1	X	F08B12.1	PRoMiNin (5-transmembrane domain glycoprotein) homolog	-1.02134	0.0296718
C54D1.6	X	bar-1	Beta-catenin/armadillo-related	-1.01997	0.039973
Y113G7B.23a	V	swsn-1	SWI/SNF nucleosome remodeling complex component	-1.01357	0.0110168
Y37A1B.2e.1	IV	lst-4	Lateral Signaling Target	-1.012	0.0245979
K08F8.2	II	atf-2	ATF (cAMP-dependent transcription factor) family	-1.00839	0.0250293
C02B4.1	X	adt-1	ADAMTS family	-0.997893	0.0432225
B0414.5	I	cpb-3	Cytoplasmic polyadenylation element-binding protein	-0.986124	0.0416702
R11G1.1	X	R11G1.1		-0.980799	0.0290241
F19C6.1	X	grk-1	G protein-coupled receptor kinase	-0.978781	0.0196019
K02F3.2	III	K02F3.2	Probable calcium-binding mitochondrial carrier	-0.968329	0.0291261
C16B8.2	X	C16B8.2		-0.96428	0.0345492
M04B2.3	IV	gfl-1	human GAS41-Like	-0.960254	0.0431459
F23H12.4a	V	sqt-3	Cuticle collagen	-0.956401	0.0163242
F54D5.5a	II	F54D5.5		-0.951005	0.0463153
F35E12.7d	V	dct-17	DAF-16/FOXO Controlled, germline Tumor affecting	-0.950016	0.0137602
B0464.8.2	III	tag-342		-0.947392	0.0330053
C05D10.4b	III	C05D10.4		-0.943246	0.0460427
F54G8.3.1	III	ina-1	Integrin alpha	-0.907692	0.0184279
C25A8.4	IV	C25A8.4	Chitinase-like protein	-0.904503	0.037471
Y54E2A.4	II	Y54E2A.4		-0.903443	0.0171713
F59D8.2	X	vit-4	Vitellogenin	-0.892775	0.0442809
ZK909.4	I	ces-2	Cell death specification protein	-0.88674	0.0394199
F19C6.2a	X	F19C6.2		-0.886732	0.0484409
Y39A1B.3	III	dpy-28	Condensin complex subunit 1	-0.880691	0.0247937
C11H1.3	X	C11H1.3		-0.876745	0.040931
Y71H2AM.13	III	Y71H2AM.13		-0.867275	0.0229965
T11F9.12	V	T11F9.12		-0.862711	0.0447254
H18N23.2a.2	X	H18N23.2	Protein phosphatase 1 regulatory subunit	-0.849888	0.043007
Y40B1B.6.2	I	spr-5	Probable lysine-specific histone demethylase	-0.83928	0.0385765
Y49F6C.11	II	linc-11		-0.811635	0.0376237
F45H7.2b	III	gei-1	GEX Interacting protein	-0.811616	0.0214857
Y56A3A.6.1	III	Y56A3A.6		-0.80704	0.0267788
K08E7.9	IV	pgp-1	Multidrug resistance protein	-0.801984	0.0303586
Y48G9A.4	III	frl-1	FRL (Formin Related gene in Leukocytes) homolog	-0.792744	0.032728
K11H12.4	IV	K11H12.4		-0.789852	0.0368214
Y53H1C.2c	I	ego-2	Enhancer of Glp-One (glp-1)	-0.786765	0.0300638
W01F3.3a	V	mlt-11	MoLTing defective	-0.783386	0.0382651
C34E7.1a.2	X	pqn-18	Prion-like-(Q/N-rich)-domain-bearing protein	-0.762129	0.043637
H06H21.10a	IV	tat-2	Phospholipid-transporting ATPase	-0.752924	0.031244
ZK1055.7.2	V	ZK1055.7		-0.745591	0.0173042
F16B12.6	X	F16B12.6		-0.742676	0.0477901
T05H4.11.1	V	T05H4.11		-0.736552	0.0457927
F59B10.1	II	pqn-47	Prion-like-(Q/N-rich)-domain-bearing protein	-0.735353	0.0468487
F25E2.4	X	ifd-2	Intermediate filament protein	-0.727023	0.0493361
Y47H10A.5	I	Y47H10A.5		-0.714806	0.0430218
R31.1a	V	sma-1	SMAll	-0.714133	0.0475431
F59F3.1	X	ver-3	Tyrosine-protein kinase receptor	-0.684789	0.0320291
F22D3.2a.1	II	flcn-1	FoLliCuliN	-0.681761	0.0323206
